# Supplementary material for: Differentially Expressed Proteins in Intra Synovial Compared to Extra Synovial Flexor Tendon Grafts in a Rabbit Tendon Transplantation Model
Source: Biomedicines. 2020 Oct 12;8(10):408. doi: 10.3390/biomedicines8100408 (PMC7650534; doi:10.3390/biomedicines8100408)
Supplement: Supplementary file 1 [file biomedicines-08-00408-s001.xlsx]

## Sheet: Blad1
		Proteomics of intra synovial and extra synovial flexor tendon grafts in a rabbit tendon transplantation model
		S. Farnebo1, M. Wiig2, B Holm2, B Ghaufori3
		1Department of Hand Surgery, Plastic Surgery, and Burns, Linköping University, Linköping, Sweden
		2Department of Hand Surgery, Uppsala University Hospital, Uppsala, Sweden
		3Pain and Rehabilitation Centre, and Department of Health, Medicine and Caring Sciences, Linköping University, Linköping, Sweden

## Sheet: Identified proteins
Accession	Description	A5: Area	B5: Area	C5: Area	D5: Area	E5: Area	F5: Area	G5: Area	H5: Area	I5: Area	J5: Area	K5: Area	L5: Area	M5: Area	N5: Area	O5: Area	P5: Area	Q5: Area	R5: Area	S5: Area	T5: Area	U5: Area	V5: Area	Score A2	Coverage A2	# Peptides A2	# PSM A2	Score B2	Coverage B2	# Peptides B2	# PSM B2	Score C2	Coverage C2	# Peptides C2	# PSM C2	Score D2	Coverage D2	# Peptides D2	# PSM D2	Score E2	Coverage E2	# Peptides E2	# PSM E2	Score F2	Coverage F2	# Peptides F2	# PSM F2	Score G2	Coverage G2
G1T4A5	Collagen alpha-1(I) chain OS=Oryctolagus cuniculus GN=COL1A1 PE=4 SV=1 - [G1T4A5_RABIT]	2.14518e+08	1.5081e+09	6.64006e+08	4.31645e+08	4.18918e+08	1.41074e+09	2854802359	1.51862e+09	1.3577e+09	2.8399e+09	2.62781e+09	1.00021e+09	2.42574e+09	3.73099e+09	1.38337e+09	1.22121e+09	8.97358e+08	1.26858e+09	8.90885e+08	6.28561e+08	1.40627e+08	2.53733e+08	86.7193	11.13	10	29	239.077	16.65	16	85	174.675	8.79	8	54	97.0659	13.39	12	34	44.0574	13.72	12	15	310.037	20.25	18	95	398.718	19.75
G1T2Z5	Collagen alpha-2(I) chain OS=Oryctolagus cuniculus GN=COL1A2 PE=4 SV=1 - [G1T2Z5_RABIT]	1.55221e+08	5.99441e+08	2.97577e+08	2.00085e+08	1.67766e+08	4.75575e+08	1.41251e+09	1.28841e+09	6.94481e+08	1.69221e+09	1577954027	3.93301e+08	6.78478e+08	1.59556e+09	7.97277e+08	7.11039e+08	4.82782e+08	4.63582e+08	4.63058e+08	2.306e+08	1.01804e+08	1.02047e+08	83.0113	14.15	15	30	107.197	10.19	13	48	41.8303	8.36	10	13	61.703	8.58	10	23	38.6036	7.26	9	13	133.98	10.78	13	55	200.823	10.41
Q28668	Collagen alpha-2(I) chain (Fragment) OS=Oryctolagus cuniculus GN=COL1A2 PE=2 SV=1 - [CO1A2_RABIT]	1.55221e+08	5.99441e+08	2.97577e+08	2.00085e+08	1.67766e+08	4.75575e+08	1.41251e+09	1.28841e+09	6.71841e+08	1.69221e+09	1577954027	3.93301e+08	5.8639e+08	1.59556e+09	7.97277e+08	7.11039e+08	4.82782e+08	4.63582e+08	4.63058e+08	2.306e+08	9.25502e+07	1.02047e+08	58.283	11.6	6	21	89.9	11.03	6	39	31.6946	13.5	7	10	48.5283	11.03	6	19	28.0253	11.03	6	9	112.088	11.03	6	46	174.302	11.03
G1U9S2	Serum albumin OS=Oryctolagus cuniculus GN=ALB PE=1 SV=1 - [G1U9S2_RABIT]	2.12867e+07	2.88948e+07	6.34479e+07	8.2778e+06	1.77268e+07	2.31429e+07	1.1489e+07	1.15427e+07	2.25428e+06	1.44842e+07	6.31687e+07	1.76065e+08	1.91698e+07	1.58796e+07	1.17841e+07	7.58493e+07	1.17549e+07	6.72437e+06	6.4467e+06	9.56091e+07	1.40562e+08	3.3647e+07	102.988	47.37	24	41	119.288	63.49	35	47	135.137	61.02	35	51	36.8609	28.95	12	14	82.707	54.93	23	31	93.2669	48.85	27	34	19.8357	12.83
P49065	Serum albumin OS=Oryctolagus cuniculus GN=ALB PE=1 SV=2 - [ALBU_RABIT]	2.12867e+07	2.88948e+07	6.34479e+07	8.2778e+06	1.77268e+07	2.31429e+07	1.1489e+07	1.15427e+07	1.96315e+06	1.44842e+07	6.31687e+07	1.76065e+08	1.91698e+07	1.58796e+07	1.17841e+07	7.58493e+07	1.17549e+07	6.72437e+06	6.4467e+06	9.56091e+07	1.40562e+08	3.3647e+07	102.988	47.37	24	41	116.574	62.01	34	46	132.362	59.54	34	50	34.4092	27.47	11	13	82.707	54.93	23	31	90.7006	47.37	26	33	19.8357	12.83
G1SWS9	Uncharacterized protein OS=Oryctolagus cuniculus GN=VIM PE=3 SV=1 - [G1SWS9_RABIT]	1.16416e+07	1.98021e+07	2.57795e+07	2.47539e+07	1.34116e+07	2.44884e+07	1.13935e+07	4.68805e+06	4.33856e+06	1.1205e+07	1.25532e+07	2.00952e+07	1.0391e+07	0	1.80789e+06	1.60084e+07	1.265e+07	1.68124e+06	6.64045e+06	2.10363e+07	3.3361e+07	1.58726e+07	78.8399	43.35	21	30	45.8322	42.7	20	20	41.0834	32.62	15	20	61.3771	45.28	22	24	61.2423	46.14	22	25	56.994	43.35	21	23	15.1099	14.59
P19134	Serotransferrin OS=Oryctolagus cuniculus GN=TF PE=1 SV=4 - [TRFE_RABIT]	5.02473e+06	2.71143e+06	4.66644e+06	2.77452e+06	1.18728e+06	4.69114e+06	6.09487e+06	1.10593e+07	841758	7.50868e+06	3.59391e+06	4.22755e+06	0	0	0	1.05444e+07	3.17479e+06	1.57104e+06	1.56518e+06	1.20371e+07	4.63254e+06	2.859e+06	51.378	25.04	15	19	15.5572	6.91	4	5	26.1148	14.53	8	9	16.3559	7.77	5	6	12.7401	11.8	6	6	40.8223	22.16	13	15	5.14361	3.6
G1STF7	Serotransferrin OS=Oryctolagus cuniculus GN=TF PE=3 SV=1 - [G1STF7_RABIT]	4.94397e+06	2.71143e+06	4.66644e+06	2.77452e+06	1.15953e+06	4.69114e+06	6.09487e+06	1.10593e+07	841758	7.50868e+06	3.59391e+06	4.22755e+06	0	0	0	1.05444e+07	3.17479e+06	1.57104e+06	1.56518e+06	1.20371e+07	4.63254e+06	2.859e+06	46.6843	25.04	14	17	15.5572	6.91	4	5	26.1148	14.53	8	9	16.3559	7.77	5	6	12.7401	9.78	5	5	40.8223	22.16	13	15	5.14361	3.6
G1SYD6	Uncharacterized protein OS=Oryctolagus cuniculus GN=LMNA PE=3 SV=1 - [G1SYD6_RABIT]	6.66213e+06	8.24669e+06	4.78895e+06	3.57327e+06	4.02727e+06	8.53225e+06	0	2.57934e+06	0	2.34249e+06	2.94092e+06	7.80228e+06	0	0	0	3.51526e+06	2.44802e+06	0	1.47836e+06	9.06319e+06	1.58032e+07	4.92481e+06	36.4701	22.62	11	16	41.7872	23.83	14	14	28.4989	16.74	10	10	39.992	27	14	15	37.5583	26.85	14	14	40.5081	24.59	13	13		0
U3KNJ6	Uncharacterized protein OS=Oryctolagus cuniculus GN=LMNA PE=3 SV=1 - [U3KNJ6_RABIT]	6.66213e+06	6.95774e+06	3.78044e+06	2.7235e+06	2.90516e+06	7.76242e+06	0	1.84081e+06	0	0	1.45856e+06	7.19484e+06	0	0	0	2.68365e+06	2.25971e+06	0	0	8.70303e+06	1.58032e+07	4.73099e+06	32.8748	22.22	10	15	30.9626	19.77	10	10	23.0909	14.22	8	8	36.871	25.33	12	13	29.7014	23.04	11	11	30.8433	20.59	10	10		0
G1SPU6	Actin, cytoplasmic 1 OS=Oryctolagus cuniculus GN=ACTB PE=3 SV=2 - [G1SPU6_RABIT]	8.45392e+06	1.22716e+07	2.29854e+07	7.83446e+06	1.49262e+07	9.12239e+06	0	0	0	0	1.0436e+07	7.34371e+07	0	1.31719e+07	0	1.09305e+07	8.3189e+06	1.91873e+06	2.77141e+06	1.51771e+07	3.64675e+07	1.48288e+07	29.3222	37.23	7	10	26.55	24.31	7	9	19.2714	24	7	8	22.846	27.08	7	9	15.5269	23.69	5	6	26.0963	23.69	6	8		0
P02057	Hemoglobin subunit beta-1/2 OS=Oryctolagus cuniculus GN=HBB1 PE=1 SV=2 - [HBB_RABIT]	1.20498e+07	3.14243e+07	2.52241e+07	2.7362e+07	5.19685e+07	1.69568e+07	1.84937e+06	2.02309e+07	2.3649e+06	0	1.08632e+08	4.37882e+07	0	1.2523e+07	1.98102e+07	2.57949e+08	2.77951e+07	3.08963e+06	3.53604e+06	1.30585e+08	1.01289e+08	3.31832e+07	38.5812	59.86	7	12	31.2095	74.15	11	12	18.5645	48.98	7	8	20.5034	55.1	6	7	32.413	74.83	10	16	25.3251	67.35	9	10	2.6248	8.16
G1STB6	Uncharacterized protein OS=Oryctolagus cuniculus GN=ACTC1 PE=3 SV=1 - [G1STB6_RABIT]	6.32602e+06	6.74409e+06	1.4868e+07	5.85428e+06	1.12465e+07	5.75511e+06	0	0	0	0	5.19253e+06	4.82141e+07	2.0483e+06	2.28305e+07	1.22629e+06	7.07928e+06	6.12692e+06	1.20729e+06	1.2466e+06	1.35907e+07	2.65658e+07	8.24961e+06	18.5301	14.32	4	6	21.9062	20.42	7	8	14.5268	18.57	7	7	16.0352	18.57	6	7	14.3174	16.98	5	5	21.636	19.89	6	7		0
P68135	Actin, alpha skeletal muscle OS=Oryctolagus cuniculus GN=ACTA1 PE=1 SV=1 - [ACTS_RABIT]	6.32602e+06	6.74409e+06	1.4868e+07	5.85428e+06	1.12465e+07	5.75511e+06	0	0	0	0	5.19253e+06	4.82141e+07	2.0483e+06	2.28305e+07	1.22629e+06	7.07928e+06	6.12692e+06	1.20729e+06	1.2466e+06	1.35907e+07	2.65658e+07	8.24961e+06	18.5301	14.32	4	6	21.9062	20.42	7	8	14.5268	18.57	7	7	16.0352	18.57	6	7	14.3174	16.98	5	5	21.636	19.89	6	7		0
G1SL06	Actin, alpha skeletal muscle OS=Oryctolagus cuniculus GN=ACTA1 PE=3 SV=1 - [G1SL06_RABIT]	6.32602e+06	6.74409e+06	1.4868e+07	5.85428e+06	1.12465e+07	5.75511e+06	0	0	0	0	5.19253e+06	4.82141e+07	2.0483e+06	2.28305e+07	1.22629e+06	7.07928e+06	6.12692e+06	1.20729e+06	1.2466e+06	1.35907e+07	2.65658e+07	8.24961e+06	18.5301	14.32	4	6	21.9062	20.42	7	8	14.5268	18.57	7	7	16.0352	18.57	6	7	14.3174	16.98	5	5	21.636	19.89	6	7		0
P29751	Actin, cytoplasmic 1 OS=Oryctolagus cuniculus GN=ACTB PE=2 SV=1 - [ACTB_RABIT]	6.32602e+06	5.98132e+06	1.4868e+07	6.0099e+06	9.96813e+06	5.88346e+06	0	0	0	0	6.36777e+06	5.42673e+07	2.0483e+06	1.36927e+07	1.22629e+06	8.12069e+06	3.68598e+06	1.20729e+06	1.2466e+06	1.33869e+07	2.65658e+07	8.24961e+06	22.6626	27.47	6	8	21.2704	19.73	7	8	16.7644	22.4	8	8	19.203	21.33	7	8	15.3809	21.87	6	6	21.379	18.4	6	7		0
A0A140TAV6	Hemoglobin subunit beta-1/2 OS=Oryctolagus cuniculus GN=HBB2 PE=3 SV=1 - [A0A140TAV6_RABIT]	6.19395e+06	3.14243e+07	2.52241e+07	2.7362e+07	5.19685e+07	1.59375e+07	1.84937e+06	2.02309e+07	2.3649e+06	0	9.86529e+07	4.37882e+07	0	1.12096e+07	1.98102e+07	2.57949e+08	2.32265e+07	3.08963e+06	3.53604e+06	1.30585e+08	9.50579e+07	3.31832e+07	11.8106	35.37	4	5	20.8077	49.66	8	9	14.0489	37.41	5	6	11.2886	30.61	4	5	15.8409	51.02	8	10	16.9403	42.86	6	7	2.6248	8.16
G1SWS6	Fibromodulin OS=Oryctolagus cuniculus GN=FMOD PE=4 SV=1 - [G1SWS6_RABIT]	6.82907e+06	9.96554e+06	2.79998e+06	2.21605e+06	3.75512e+06	1.28076e+07	1.57572e+07	5.38204e+07	5.87027e+06	3.47812e+07	4.69805e+07	9.80337e+06	0	0	1.74793e+07	574212	5.48814e+06	5.12031e+06	8.17614e+06	8.55615e+06	8.36331e+06	4255326	17.2812	18.23	5	7	11.866	12.81	4	6	1.80953	2.71	1	1	1.99374	2.71	1	2	3.62353	5.67	2	3	16.6732	12.81	4	6	6.45014	9.61
G1SP97	Lumican OS=Oryctolagus cuniculus GN=LUM PE=4 SV=1 - [G1SP97_RABIT]	1.07428e+07	5.5592e+06	9.51609e+06	3.58652e+06	3.18229e+06	6.33304e+06	1.58665e+06	7.53507e+06	0	4.01504e+06	1.70164e+06	2.01851e+07	6.6058e+06	0	0	4.36962e+06	2.44226e+06	0	1.9332e+06	2.22534e+07	3.6777e+07	5.13782e+06	24.7971	30.18	8	9	12.2066	10.06	4	5	4.77039	6.21	2	3	2.66003	2.96	1	1	15.0677	23.67	5	6	16.03	17.46	6	7	5.59213	5.03
P62740	Actin, aortic smooth muscle OS=Oryctolagus cuniculus GN=ACTA2 PE=2 SV=1 - [ACTA_RABIT]	6.19497e+06	5.358e+06	1.4868e+07	5.85428e+06	1.12465e+07	5.75511e+06	0	0	0	0	6.73656e+06	4.82141e+07	2.0483e+06	2.28305e+07	1.22629e+06	6.64807e+06	6.12692e+06	1.12472e+06	1.28639e+06	1.35907e+07	2.65658e+07	9.73356e+06	12.9377	11.41	3	4	15.6902	17.51	6	6	11.9593	15.65	6	6	10.7488	15.65	5	5	11.0587	14.06	4	4	15.202	16.98	5	5		0
G1SK59	Uncharacterized protein OS=Oryctolagus cuniculus GN=ACTG2 PE=3 SV=1 - [G1SK59_RABIT]	6.19497e+06	5.358e+06	1.4868e+07	5.85428e+06	1.12465e+07	5.75511e+06	0	0	0	0	6.73656e+06	4.82141e+07	2.0483e+06	2.28305e+07	1.22629e+06	6.64807e+06	6.12692e+06	1.12472e+06	1.28639e+06	1.35907e+07	2.65658e+07	9.73356e+06	12.9377	11.44	3	4	15.6902	17.55	6	6	11.9593	15.69	6	6	10.7488	15.69	5	5	11.0587	14.1	4	4	15.202	17.02	5	5		0
A0A0A0MQP7	Actin, aortic smooth muscle OS=Oryctolagus cuniculus GN=ACTA2 PE=3 SV=1 - [A0A0A0MQP7_RABIT]	6.19497e+06	5.358e+06	1.4868e+07	5.85428e+06	1.12465e+07	5.75511e+06	0	0	0	0	6.73656e+06	4.82141e+07	2.0483e+06	2.28305e+07	1.22629e+06	6.64807e+06	6.12692e+06	1.12472e+06	1.28639e+06	1.35907e+07	2.65658e+07	9.73356e+06	12.9377	9.13	3	4	15.6902	14.01	6	6	11.9593	12.53	6	6	10.7488	12.53	5	5	11.0587	11.25	4	4	15.202	13.59	5	5		0
G1SXR1	Uncharacterized protein OS=Oryctolagus cuniculus GN=PRELP PE=4 SV=1 - [G1SXR1_RABIT]	6.20662e+06	3.39507e+06	0	0	1.23827e+06	2.52591e+06	5.54148e+06	6.79929e+06	0	5.09515e+06	1.67325e+07	4.21149e+06	3.33251e+06	0	2.76061e+06	483120	1.85078e+06	1.06662e+06	2.18849e+06	4.18747e+06	5.93313e+06	0	31.2312	26.32	7	11	5.23711	6.05	2	2		0							6.52881	8.42	2	2	13.6129	12.37	4	5	5.57829	5
G1U0R6	Uncharacterized protein OS=Oryctolagus cuniculus GN=PRELP PE=4 SV=1 - [G1U0R6_RABIT]	6.20662e+06	3.39507e+06	0	0	1.23827e+06	2.52591e+06	5.54148e+06	6.79929e+06	0	5.09515e+06	1.67325e+07	4.21149e+06	3.33251e+06	0	2.76061e+06	483120	1.85078e+06	1.06662e+06	2.18849e+06	4.18747e+06	5.93313e+06	0	31.2312	28.01	7	11	5.23711	6.44	2	2		0							6.52881	8.96	2	2	13.6129	13.17	4	5	5.57829	5.32
P01948	Hemoglobin subunit alpha-1/2 OS=Oryctolagus cuniculus PE=1 SV=2 - [HBA_RABIT]	1.43723e+07	3.30833e+07	2.11884e+07	2.49805e+07	3.56968e+07	1.35048e+07	6.26265e+06	2.61158e+07	9.15479e+06	6.91922e+06	5.28364e+07	2.53406e+07	1.87555e+06	1.83468e+07	1.07912e+07	1.96096e+08	2.76586e+07	4.47804e+06	3.78072e+06	7.34338e+07	9.02944e+07	1.35963e+07	27.8524	65.49	5	10	26.0514	62.68	5	9	18.2259	37.32	3	8	22.5856	71.13	5	8	24.7647	49.3	5	9	13.4766	37.32	3	6	0	35.21
O46379	Lumican (Fragment) OS=Oryctolagus cuniculus GN=LUM PE=2 SV=1 - [LUM_RABIT]	7.47548e+06	5.5592e+06	9.51609e+06	3.58652e+06	3.56042e+06	5.24434e+06	3.0295e+06	7.53507e+06	0	4.01504e+06	1.70164e+06	2.01851e+07	6.6058e+06	0	0	8.29617e+06	1.61167e+06	0	1.9332e+06	2.22534e+07	3.24543e+07	5.13782e+06	16.9697	26.56	5	6	9.8922	14.58	3	4	4.77039	10.94	2	3	2.66003	5.21	1	1	8.29588	15.1	2	3	13.1385	20.31	5	6	3.22699	5.73
G1TED6	Annexin OS=Oryctolagus cuniculus GN=ANXA5 PE=3 SV=2 - [G1TED6_RABIT]	3.13013e+06	0	0	0	2.06222e+06	1.5919e+06	0	0	0	0	0	4.43631e+06	0	0	0	0	985232	0	0	2.87485e+06	9.01973e+06	0	23.5387	33.33	8	9		0				0				0			10.858	14.33	4	4	9.8708	9.97	3	4
P46406	Glyceraldehyde-3-phosphate dehydrogenase OS=Oryctolagus cuniculus GN=GAPDH PE=1 SV=3 - [G3P_RABIT]	2.6197e+06	3.47977e+06	8.93779e+06	0	2.39184e+06	8.28161e+06	0	0	0	0	0	6.57293e+06	0	3.61331e+07	0	0	1.35971e+06	0	943014	4.9107e+06	1.19855e+07	4.73293e+06	8.75416	12.61	3	3	2.72246	4.2	1	1	7.32603	9.61	2	2					11.2021	20.12	4	4	9.57083	13.81	3	3		0
G1TYG1	Glyceraldehyde-3-phosphate dehydrogenase OS=Oryctolagus cuniculus GN=GAPDH PE=3 SV=1 - [G1TYG1_RABIT]	2.6197e+06	3.47977e+06	8.93779e+06	0	2.39184e+06	8.28161e+06	0	0	0	0	0	6.57293e+06	0	3.61331e+07	0	0	1.35971e+06	0	943014	4.9107e+06	1.19855e+07	4.73293e+06	8.75416	12.61	3	3	2.72246	4.2	1	1	7.32603	9.61	2	2					8.69167	13.81	3	3	9.57083	13.81	3	3
G1TJG6	Glyceraldehyde-3-phosphate dehydrogenase OS=Oryctolagus cuniculus PE=3 SV=1 - [G1TJG6_RABIT]	2.6197e+06	3.47977e+06	8.93779e+06	0	2.39184e+06	8.28161e+06	0	0	0	0	0	6.57293e+06	0	3.61331e+07	0	0	1.35971e+06	0	943014	4.9107e+06	1.19855e+07	4.73293e+06	8.75416	12.61	3	3	2.72246	4.2	1	1	7.32603	9.61	2	2					8.69167	13.81	3	3	9.57083	13.81	3	3
G1TVU4	Uncharacterized protein OS=Oryctolagus cuniculus GN=RCN3 PE=4 SV=1 - [G1TVU4_RABIT]	1.94829e+06	3.46833e+06	3.29184e+06	0	0	2.7825e+06	0	1.13759e+06	0	0	0	990814	2.18017e+06	0	0	544715	1.82723e+06	0	1.05669e+06	2.13321e+06	4.20205e+06	1.29645e+06	5.12896	8.98	1	3	8.95995	8.98	1	3	2.72993	8.98	1	2		0				0			9.55631	8.98	1	4		0
G1TV79	Uncharacterized protein OS=Oryctolagus cuniculus PE=3 SV=1 - [G1TV79_RABIT]	1.83222e+06	1.13667e+06	1.67117e+06	1.40994e+06	0	1.60472e+06	0	0	0	0	0	3.33041e+06	0	0	0	0	379661	0	0	3.07834e+06	6.91701e+06	1.39087e+06	6.22953	9.82	1	2	4.39512	25	2	2	2.58113	8.04	1	1	1.78913	9.82	1	1					8.11316	31.25	3	3		0
G1SSK9	Uncharacterized protein OS=Oryctolagus cuniculus GN=LOC100349893 PE=3 SV=1 - [G1SSK9_RABIT]	822061	1.93122e+06	2.87225e+06	2.33026e+06	3.02847e+06	1.89972e+06	0	0	0	0	0	2.54722e+06	0	1.33964e+07	0	0	0	0	0	6.58046e+06	5.91088e+06	1.34878e+06	4.5564	8.91	2	2	7.07714	8.5	2	2	9.87138	12.55	3	3	10.0149	12.55	3	3	2.95263	4.05	1	1	8.03346	9.72	2	2		0
P02456	Collagen alpha-1(I) chain (Fragment) OS=Oryctolagus cuniculus GN=COL1A1 PE=1 SV=1 - [CO1A1_RABIT]	74887933	9.6864e+07	0	5.11085e+07	3.91822e+07	235450551	2.70807e+07	0	6.44086e+06	0	2.42126e+07	1.09781e+08	0	0	0	11510259	1.03734e+08	1.12585e+08	8.87676e+07	1.79476e+07	1.05349e+08	0	6.93899	30.19	1	3	7.95511	30.19	1	4					7.39713	30.19	1	3	4.97267	30.19	1	2	7.92559	30.19	1	3	4.0034	30.19
P21195	Protein disulfide-isomerase OS=Oryctolagus cuniculus GN=P4HB PE=2 SV=1 - [PDIA1_RABIT]	1.88009e+06	1.34771e+06	2.76824e+06	994521	1.63414e+06	1.4259e+06	0	0	0	0	0	2.53667e+06	0	0	0	1.57322e+06	939689	0	0	3.08002e+06	7.12547e+06	1.81529e+06	13.4691	14.93	4	5	5.72074	9.23	3	3	8.06772	7.07	3	3	3.51715	3.14	1	1	2.58118	3.14	1	1	7.28627	7.07	2	2
G1SYJ4	Uncharacterized protein OS=Oryctolagus cuniculus GN=ENO1 PE=3 SV=1 - [G1SYJ4_RABIT]	1.17774e+06	1863896	4.27828e+06	440308	0	1.33355e+06	0	0	0	0	0	3.69505e+06	0	0	0	989472	0	0	0	2.20148e+06	5.25822e+06	0	5.00445	7.14	2	2	6.31293	7.83	2	2	4.26505	3.46	1	1	3.78189	3.46	1	1		0			6.69037	7.83	2	2		0
U3KN85	Uncharacterized protein OS=Oryctolagus cuniculus GN=ENO1 PE=3 SV=1 - [U3KN85_RABIT]	1.17774e+06	1863896	4.27828e+06	440308	0	1.33355e+06	0	0	0	0	0	3.69505e+06	0	0	0	989472	0	0	0	2.20148e+06	5.25822e+06	0	5.00445	7.08	2	2	6.31293	7.76	2	2	4.26505	3.42	1	1	3.78189	3.42	1	1		0			6.69037	7.76	2	2		0
Q28888	Decorin OS=Oryctolagus cuniculus GN=DCN PE=2 SV=1 - [PGS2_RABIT]	1.87709e+06	2.46532e+06	3.94051e+06	0	800299	4.74449e+06	1.02627e+07	6.27638e+06	0	1.43408e+07	2.90086e+07	1.95881e+07	1.64184e+07	2.00344e+07	1.21898e+07	3.89077e+06	302101	4.17076e+06	2.34126e+06	5.07555e+06	6.12205e+06	0	2.22841	7.22	2	2	9.00081	10.28	4	4	6.34388	3.89	1	2					6.23874	8.61	2	2	6.42772	8.06	2	2	12.6831	8.06
G1SL62	Annexin OS=Oryctolagus cuniculus GN=ANXA2 PE=3 SV=2 - [G1SL62_RABIT]	868567	1.25388e+06	6.67866e+06	0	1.07134e+06	1.76775e+06	0	0	0	0	4.1081e+06	1.81154e+07	0	0	0	1.67305e+06	1.36868e+06	0	0	4.41379e+06	6.94755e+06	2.29672e+06	10.2934	13.01	3	3	6.83691	7.8	2	2	12.6027	15.61	4	4					5.92653	7.51	2	2	6.24165	5.49	2	2
G1SDT0	Uncharacterized protein OS=Oryctolagus cuniculus GN=ACTBL2 PE=3 SV=1 - [G1SDT0_RABIT]	7.11455e+06	1.08855e+07	2.58043e+07	3.78466e+06	1.0941e+07	6.49591e+06	0	0	0	0	0	6.73839e+07	0	1.19137e+07	0	0	9.01943e+06	0	0	8.94984e+06	1.14988e+07	6.79495e+06	14.21	18.88	4	5	9.06256	11.97	3	3	7.29307	9.04	2	2	5.37738	7.18	2	2	4.60673	7.18	2	2	6.20658	7.18	2	2		0
G1T5B1	Uncharacterized protein OS=Oryctolagus cuniculus GN=KERA PE=4 SV=1 - [G1T5B1_RABIT]	2.54855e+06	3.88168e+06	1.23042e+06	1.26266e+06	586471	1.53652e+06	1.08402e+07	8.78859e+06	1.72647e+06	1.10516e+07	5.08283e+06	3.27076e+06	5397878	7.95004e+06	2.9033e+06	1.34204e+06	660619	1.0765e+06	2.17403e+06	2.6365e+06	5.2301e+06	389915	15.1655	15.34	3	5	12.1679	8.81	3	5	8.7855	6.53	2	3	4.93601	5.11	2	2	2.67095	2.56	1	1	6.20455	9.09	3	3	8.74126	9.09
G1T0Z2	Histone H2A OS=Oryctolagus cuniculus GN=HIST1H2AA PE=3 SV=1 - [G1T0Z2_RABIT]	0	5.57746e+06	1.2457e+07	0	8.39501e+06	3.63607e+06	0	0	0	0	3.66663e+06	2.65136e+07	0	0	0	7.11317e+06	1.36989e+06	0	1.08245e+06	9.27739e+06	2.46053e+07	0		0			4.57707	12.21	2	2	2.11131	5.34	1	1		0			5.23032	12.21	2	2	5.53838	12.21	2	2		0
G1TMN0	Histone H2A OS=Oryctolagus cuniculus GN=LOC100345168 PE=3 SV=1 - [G1TMN0_RABIT]	0	5.57746e+06	8.18393e+06	0	6.32952e+06	3.63607e+06	0	0	0	0	3.66663e+06	2.69936e+07	0	0	0	6.01427e+06	1.36989e+06	0	1.08245e+06	9.27739e+06	2.39662e+07	0					4.57707	12.31	2	2	5.59051	20	2	2		0			8.57682	26.92	3	3	5.53838	12.31	2	2		0
G1SVP6	Histone H2A OS=Oryctolagus cuniculus GN=HIST1H2AC PE=3 SV=1 - [G1SVP6_RABIT]	0	5.57746e+06	8.18393e+06	0	6.32952e+06	3.63607e+06	0	0	0	0	3.66663e+06	2.69936e+07	0	0	0	6.01427e+06	1.36989e+06	0	1.08245e+06	9.27739e+06	2.39662e+07	0					4.57707	12.31	2	2	5.59051	20	2	2		0			8.57682	26.92	3	3	5.53838	12.31	2	2		0
G1TUJ8	Histone H2A OS=Oryctolagus cuniculus GN=LOC103345138 PE=3 SV=1 - [G1TUJ8_RABIT]	0	5.57746e+06	6.29299e+06	0	6.32952e+06	3.63607e+06	0	0	0	0	3.66663e+06	2.69936e+07	0	0	0	6.01427e+06	1.36989e+06	0	1.08245e+06	9.27739e+06	2.39662e+07	1.3548e+06					4.57707	12.31	2	2	8.469	28.46	3	3		0			10.9451	35.38	4	4	5.53838	12.31	2	2		0
G1TE68	Histone H2A OS=Oryctolagus cuniculus GN=HIST2H2AA4 PE=3 SV=1 - [G1TE68_RABIT]	0	5.57746e+06	6.29299e+06	0	6.32952e+06	3.63607e+06	0	0	0	0	3.66663e+06	2.69936e+07	0	0	0	6.01427e+06	1.36989e+06	0	1.08245e+06	9.27739e+06	2.39662e+07	1.3548e+06					4.57707	12.31	2	2	8.469	28.46	3	3		0			10.9451	35.38	4	4	5.53838	12.31	2	2		0
G1U2Q4	Histone H2A OS=Oryctolagus cuniculus GN=LOC100348485 PE=3 SV=1 - [G1U2Q4_RABIT]	0	5.57746e+06	8.18393e+06	0	6.32952e+06	3.63607e+06	0	0	0	0	3.66663e+06	2.69936e+07	0	0	0	6.01427e+06	1.36989e+06	0	1.08245e+06	9.27739e+06	2.39662e+07	0					4.57707	12.31	2	2	5.59051	20	2	2		0			8.57682	26.92	3	3	5.53838	12.31	2	2		0
G1U2G1	Histone H2A OS=Oryctolagus cuniculus GN=H2AFJ PE=3 SV=1 - [G1U2G1_RABIT]	0	5.57746e+06	6.29299e+06	0	6.32952e+06	3.63607e+06	0	0	0	0	3.66663e+06	2.69936e+07	0	0	0	6.01427e+06	1.36989e+06	0	1.08245e+06	9.27739e+06	2.39662e+07	1.3548e+06					4.57707	12.4	2	2	8.469	28.68	3	3		0			10.9451	35.66	4	4	5.53838	12.4	2	2		0
O62695	Histone H2A.V OS=Oryctolagus cuniculus GN=H2AFV PE=2 SV=3 - [H2AV_RABIT]	0	5.57746e+06	1.2457e+07	0	8.39501e+06	3.63607e+06	0	0	0	0	3.66663e+06	2.65136e+07	0	0	0	7.11317e+06	1.36989e+06	0	1.08245e+06	9.27739e+06	2.46053e+07	0					4.57707	12.5	2	2	2.11131	5.47	1	1		0			5.23032	12.5	2	2	5.53838	12.5	2	2
G1SGC2	Histone H2A OS=Oryctolagus cuniculus GN=H2AFZ PE=3 SV=1 - [G1SGC2_RABIT]	0	5.57746e+06	1.2457e+07	0	8.39501e+06	3.63607e+06	0	0	0	0	3.66663e+06	2.65136e+07	0	0	0	7.11317e+06	1.36989e+06	0	1.08245e+06	9.27739e+06	1.68928e+07	0					4.57707	12.6	2	2	2.11131	5.51	1	1		0			5.23032	12.6	2	2	5.53838	12.6	2	2
G1SUJ3	Histone H2A OS=Oryctolagus cuniculus GN=H2AFV PE=3 SV=1 - [G1SUJ3_RABIT]	0	5.57746e+06	1.2457e+07	0	8.39501e+06	3.63607e+06	0	0	0	0	3.66663e+06	2.65136e+07	0	0	0	7.11317e+06	1.36989e+06	0	1.08245e+06	9.27739e+06	1.68928e+07	0					4.57707	12.4	2	2	2.11131	5.43	1	1		0			5.23032	12.4	2	2	5.53838	12.4	2	2
G1TH39	Histone H2A OS=Oryctolagus cuniculus GN=LOC100344695 PE=3 SV=1 - [G1TH39_RABIT]	0	5.57746e+06	6.29299e+06	0	6.32952e+06	3.63607e+06	0	0	0	0	3.66663e+06	2.69936e+07	0	0	0	6.01427e+06	1.36989e+06	0	1.08245e+06	9.27739e+06	2.39662e+07	1.3548e+06					4.57707	12.31	2	2	8.469	28.46	3	3		0			10.9451	35.38	4	4	5.53838	12.31	2	2		0
G1SSZ2	Histone H2A OS=Oryctolagus cuniculus PE=3 SV=1 - [G1SSZ2_RABIT]	0	5.57746e+06	6.29299e+06	0	6.32952e+06	3.63607e+06	0	0	0	0	3.66663e+06	2.69936e+07	0	0	0	6.01427e+06	1.36989e+06	0	1.08245e+06	9.27739e+06	2.39662e+07	1.3548e+06					4.57707	12.21	2	2	8.469	28.24	3	3		0			10.9451	35.11	4	4	5.53838	12.21	2	2		0
G1U7K4	Uncharacterized protein OS=Oryctolagus cuniculus PE=4 SV=1 - [G1U7K4_RABIT]	3.56498e+06	2.18013e+06	1.00886e+07	5.38265e+06	3.90766e+06	8.08763e+06	3.97673e+06	9.75676e+06	0	1.52291e+07	5.98419e+06	7.27177e+06	8.7399e+06	0	1.57312e+06	6.35805e+06	2.39102e+06	0	0	1.40343e+07	2.08915e+07	8.0492e+06	14.8055	9.16	5	5	8.36864	2.49	2	3	5.97946	5.18	2	2	6.27427	5.18	2	2	5.10511	5.18	2	2	5.53825	5.18	2	2	2.3135	3.59
G1T1D7	Uncharacterized protein OS=Oryctolagus cuniculus GN=POSTN PE=4 SV=1 - [G1T1D7_RABIT]	0	0	1.88057e+06	788463	1.52696e+06	1.42823e+06	0	0	0	0	0	2.92075e+06	0	0	0	0	243227	0	0	0	1.30711e+07	0		0							4.02926	2.15	1	1	5.80785	5.26	3	3	13.0468	7.18	4	5	5.10612	4.07	2	2
G1TKE4	Uncharacterized protein OS=Oryctolagus cuniculus GN=LOC100345698 PE=3 SV=1 - [G1TKE4_RABIT]	5.03361e+06	0	2.90322e+06	2.82391e+06	1.60488e+06	3.06918e+06	0	7.87367e+06	0	6429685	4.74587e+06	4075211	0	0	0	1.53357e+07	3.54935e+06	1.57104e+06	591574	1.24783e+07	4.20319e+06	4.21553e+06	4.7423	3.19	2	2		0			1.77205	1.31	1	1	7.75384	3.19	2	3	4.981	3.19	2	2	4.58177	3.19	2	2		0
O46377	Biglycan (Fragment) OS=Oryctolagus cuniculus GN=BGN PE=2 SV=1 - [PGS1_RABIT]	0	3.18752e+06	1.82034e+06	0	0	7.32531e+06	0	0	0	0	0	1.70127e+07	0	0	0	0	1.72087e+06	0	0	2.68656e+06	4.94107e+06	1.59628e+06		0			7.66728	23.7	3	3	1.85324	6.67	1	1						0			4.3231	10.37	1	1
U3KML1	Biglycan OS=Oryctolagus cuniculus GN=BGN PE=4 SV=1 - [U3KML1_RABIT]	0	3.18752e+06	1.82034e+06	0	0	6.24075e+06	0	0	0	0	0	2.29853e+07	0	0	0	0	1.17917e+06	0	0	2.68656e+06	4.94107e+06	1.59628e+06		0			7.66728	8.12	3	3	1.85324	2.28	1	1		0				0			4.3231	8.88	2	2
G1U0A4	Biglycan OS=Oryctolagus cuniculus GN=BGN PE=4 SV=1 - [G1U0A4_RABIT]	0	3.18752e+06	1.82034e+06	0	0	6.24075e+06	0	0	0	0	0	2.29853e+07	0	0	0	0	1.17917e+06	0	0	2.68656e+06	4.94107e+06	1.59628e+06		0			7.66728	8.6	3	3	1.85324	2.42	1	1		0				0			4.3231	9.41	2	2
P34032	Thymosin beta-4 OS=Oryctolagus cuniculus GN=TMSB4 PE=1 SV=2 - [TYB4_RABIT]	0	0	0	3082071	1.79922e+06	2.21214e+06	0	0	0	0	0	0	0	0	0	0	0	0	0	4.79189e+06	0	0													6.99317	43.18	2	2	3.62229	43.18	1	1	4.21917	43.18	1	1		0
G1TPZ1	Galectin OS=Oryctolagus cuniculus GN=LGALS1 PE=4 SV=1 - [G1TPZ1_RABIT]	0	6.12581e+06	8.6181e+06	8.81205e+06	2.00652e+06	5.88576e+06	0	0	0	0	0	7.22381e+06	0	0	0	4.71675e+06	0	0	0	1.11854e+07	1.43335e+07	3.99629e+06		0			3.89348	18.66	2	2	6.64721	25.37	3	3	4.22457	18.66	2	2	3.70476	11.19	1	1	4.07078	11.19	1	1
G1TP83	Histone H2B OS=Oryctolagus cuniculus GN=LOC100344952 PE=3 SV=1 - [G1TP83_RABIT]	2.59221e+06	4.6469e+06	5.10517e+06	3.96721e+06	2.99993e+06	2.54867e+06	0	0	0	0	7.07896e+06	1.41586e+07	0	0	0	5.74317e+06	924852	0	0	6.87289e+06	1.12306e+07	4.52075e+06	6.11723	19.05	2	2	6.55383	22.22	3	3	2.67789	23.02	3	3	6.61733	16.67	3	3	2.52687	7.94	1	1	3.87187	13.49	2	2
G1U155	Histone H2B OS=Oryctolagus cuniculus GN=HIST1H2BH PE=3 SV=1 - [G1U155_RABIT]	2.59221e+06	4.6469e+06	5.10517e+06	3.96721e+06	2.99993e+06	2.54867e+06	0	0	0	0	7.07896e+06	1.41586e+07	0	0	0	5.74317e+06	924852	0	0	6.87289e+06	1.12306e+07	4.52075e+06	6.11723	19.05	2	2	6.55383	22.22	3	3	2.67789	23.02	3	3	6.61733	16.67	3	3	2.52687	7.94	1	1	3.87187	13.49	2	2
G1TJC1	Histone H2B OS=Oryctolagus cuniculus PE=3 SV=1 - [G1TJC1_RABIT]	2.59221e+06	4.6469e+06	5.10517e+06	3.96721e+06	2.99993e+06	2.54867e+06	0	0	0	0	7.07896e+06	1.41586e+07	0	0	0	5.74317e+06	924852	0	0	6.87289e+06	1.12306e+07	4.52075e+06	6.11723	19.05	2	2	6.55383	22.22	3	3	2.67789	23.02	3	3	6.61733	16.67	3	3	2.52687	7.94	1	1	3.87187	13.49	2	2
G1T7F1	Histone H2B OS=Oryctolagus cuniculus GN=LOC100348835 PE=3 SV=1 - [G1T7F1_RABIT]	2.59221e+06	4.6469e+06	5.10517e+06	3.96721e+06	2.99993e+06	2.54867e+06	0	0	0	0	7.07896e+06	1.41586e+07	0	0	0	5.74317e+06	924852	0	0	6.87289e+06	1.12306e+07	4.52075e+06	6.11723	19.05	2	2	6.55383	22.22	3	3	2.67789	23.02	3	3	6.61733	16.67	3	3	2.52687	7.94	1	1	3.87187	13.49	2	2
P25704	Beta-enolase OS=Oryctolagus cuniculus GN=ENO3 PE=1 SV=4 - [ENOB_RABIT]	0	1863896	4.27828e+06	440308	0	1.30652e+06	0	0	0	0	0	4.04196e+06	0	1.88622e+06	0	1.27611e+06	0	0	0	2.20148e+06	6.70749e+06	0					3.77211	3.46	1	1	4.26505	3.46	1	1	3.78189	3.46	1	1		0			3.82938	3.46	1	1
G1U6X0	Uncharacterized protein OS=Oryctolagus cuniculus PE=3 SV=1 - [G1U6X0_RABIT]	0	1863896	4.27828e+06	440308	0	1.30652e+06	0	0	0	0	0	4.04196e+06	0	1.88622e+06	0	1.27611e+06	0	0	0	2.20148e+06	6.70749e+06	0					3.77211	3.81	1	1	4.26505	3.81	1	1	3.78189	3.81	1	1		0			3.82938	3.81	1	1
P51662	Annexin A1 OS=Oryctolagus cuniculus GN=ANXA1 PE=1 SV=1 - [ANXA1_RABIT]	778751	1.589e+06	1.74789e+06	1.39108e+06	718320	868944	0	0	0	0	0	5733605	0	0	0	942242	422586	0	0	1.28817e+06	4.985e+06	1.46129e+06	10.8757	17.34	4	4	5.19687	7.8	2	2	3.29167	3.18	1	1	2.57438	3.18	1	1	5.32185	8.38	2	2	3.81521	4.62	1	1		0
G1TIS5	Annexin OS=Oryctolagus cuniculus GN=ANXA1 PE=3 SV=1 - [G1TIS5_RABIT]	1.32857e+06	1.589e+06	1.74789e+06	1.39108e+06	718320	868944	0	0	0	0	0	5733605	0	0	0	942242	422586	0	0	1.28817e+06	4.985e+06	1.46129e+06	5.16358	13.29	2	2	5.19687	7.8	2	2	3.29167	3.18	1	1	2.57438	3.18	1	1	3.24811	4.62	1	1	3.81521	4.62	1	1		0
P01840	Ig kappa-b4 chain C region OS=Oryctolagus cuniculus PE=1 SV=1 - [KAC4_RABIT]	0	1.28552e+06	1.12098e+07	2.32669e+06	0	4.70722e+06	0	0	0	0	0	5.24867e+06	0	0	0	0	1.17361e+06	0	1.739e+06	2.79593e+07	0	3.85147e+06					2.87651	13.59	1	1	3.35616	13.59	1	1	3.30431	13.59	1	1					3.67848	13.59	1	1
G1SQI2	Uncharacterized protein OS=Oryctolagus cuniculus GN=PRPH PE=4 SV=2 - [G1SQI2_RABIT]	419498	0	0	0	0	4.53313e+06	0	0	0	0	0	0	0	0	0	0	7.93426e+06	0	0	0	5.09523e+06	0	2.27623	2.34	1	1		0				0								0			3.57996	2.34	1	1
G1T8L2	Uncharacterized protein OS=Oryctolagus cuniculus GN=COL5A2 PE=4 SV=2 - [G1T8L2_RABIT]	3.35215e+06	0	0	0	2.50416e+06	3.86367e+06	0	0	0	0	0	3.26209e+06	0	0	0	0	0	0	0	0	6.98055e+06	0	3.54304	1.33	1	1		0				0				0			2.38686	1.33	1	1	3.56784	1.33	1	1		0
G1SQA8	ATP synthase subunit beta OS=Oryctolagus cuniculus GN=ATP5B PE=3 SV=2 - [G1SQA8_RABIT]	2.09988e+06	0	0	0	33080.3	1.03113e+06	0	0	0	0	0	0	0	0	0	0	602314	0	0	0	3.10777e+06	0	25.2833	18.52	6	9		0				0				0			3.13212	2.29	1	1	3.40976	3.35	1	1		0
P62160	Calmodulin OS=Oryctolagus cuniculus GN=CALM PE=1 SV=2 - [CALM_RABIT]	5.49e+06	2.43851e+06	2.84617e+06	1.5531e+06	1.46527e+06	3.41835e+06	0	0	0	0	0	3.57915e+06	0	0	0	0	5.67932e+06	0	0	0	2.35394e+06	1.8499e+06	16.2374	36.91	3	5	2.34489	10.74	1	1	2.34955	10.74	1	1	6.73971	10.74	1	2	8.67239	25.5	2	3	3.3314	11.41	1	1		0
G1T1Q2	Uncharacterized protein OS=Oryctolagus cuniculus GN=CALM1 PE=4 SV=1 - [G1T1Q2_RABIT]	5.49e+06	2.43851e+06	2.84617e+06	1.5531e+06	1.46527e+06	3.41835e+06	0	0	0	0	0	3.57915e+06	0	0	0	0	5.67932e+06	0	0	0	2.35394e+06	1.8499e+06	16.2374	37.16	3	5	2.34489	10.81	1	1	2.34955	10.81	1	1	6.73971	10.81	1	2	8.67239	25.68	2	3	3.3314	11.49	1	1		0
P58772	Tropomyosin alpha-1 chain OS=Oryctolagus cuniculus GN=TPM1 PE=1 SV=1 - [TPM1_RABIT]	584326	2.27227e+06	2.93183e+06	3.17755e+06	3.02847e+06	2.55929e+06	0	0	0	0	0	2.54722e+06	0	1.5667e+07	0	0	0	0	0	8.11524e+06	5.91088e+06	1.86424e+06	2.14582	3.87	1	1	2.49506	2.46	1	1	5.4295	5.99	2	2	5.8074	5.99	2	2	2.95263	3.52	1	1	3.26394	3.52	1	1
P58776	Tropomyosin beta chain OS=Oryctolagus cuniculus GN=TPM2 PE=1 SV=1 - [TPM2_RABIT]	584326	2.27227e+06	2.93183e+06	3.17755e+06	2.27283e+06	2.55929e+06	0	0	0	0	0	2.54722e+06	0	1.5667e+07	0	795813	636299	0	0	8.11524e+06	5.91088e+06	1.86424e+06	2.14582	3.87	1	1	2.49506	2.46	1	1	5.4295	5.99	2	2	5.8074	5.99	2	2	5.44291	6.69	2	2	3.26394	3.52	1	1
G1SY36	Uncharacterized protein OS=Oryctolagus cuniculus GN=TPM4 PE=3 SV=1 - [G1SY36_RABIT]	584326	2.27227e+06	2.93183e+06	3.11162e+06	1.88368e+06	2.55929e+06	0	0	0	0	0	2.54722e+06	0	1.10757e+07	0	795813	636299	0	0	8.31122e+06	5.91088e+06	1.86424e+06	2.14582	3.87	1	1	2.49506	2.46	1	1	5.4295	5.99	2	2	8.56766	10.56	3	3	8.35911	11.27	3	3	3.26394	3.52	1	1		0
G1T6S0	Tropomyosin alpha-1 chain OS=Oryctolagus cuniculus GN=TPM1 PE=3 SV=2 - [G1T6S0_RABIT]	584326	2.27227e+06	2.93183e+06	3.17755e+06	3.02847e+06	2.55929e+06	0	0	0	0	0	2.54722e+06	0	1.41929e+07	0	0	0	0	0	6.30151e+06	5.91088e+06	1.86424e+06	2.14582	4.06	1	1	2.49506	2.58	1	1	5.4295	6.27	2	2	5.8074	6.27	2	2	2.95263	3.69	1	1	3.26394	3.69	1	1
G1THZ6	Uncharacterized protein OS=Oryctolagus cuniculus PE=4 SV=2 - [G1THZ6_RABIT]	2.97609e+06	1.52758e+06	3.5375e+06	0	839491	4.35652e+06	0	5.72706e+06	0	4.91465e+06	0	4.93706e+06	0	0	0	8.64709e+06	3.97656e+06	0	1.44857e+06	7.90225e+06	7.2313e+06	2.63457e+06	13.6326	19.38	4	4	2.7857	2.92	1	1	2.40821	2.92	1	1		0			7.60552	12.71	3	3	2.94401	7.08	2	3
G1SCK5	Uncharacterized protein OS=Oryctolagus cuniculus GN=SERPINF1 PE=3 SV=1 - [G1SCK5_RABIT]	3.50369e+06	0	0	0	0	1.74742e+06	0	0	0	0	5.78217e+06	3.41024e+06	0	0	0	0	1.86244e+06	0	0	0	3.57501e+06	0	20.4343	16.27	6	7																	2.9242	5.98	2	2		0
G1U754	Histidine-rich glycoprotein OS=Oryctolagus cuniculus GN=HRG PE=4 SV=2 - [G1U754_RABIT]	1.38987e+06	945780	1.46912e+06	0	142337	0	0	0	0	0	0	0	0	0	0	3.27238e+06	715216	0	0	3.98585e+06	4.10284e+06	874620	10.4192	7.85	3	3	5.79146	3.47	2	2	7.44721	4.38	2	2					4.72944	5.66	2	2	2.88077	5.84	1	1		0
P09809	Apolipoprotein A-I OS=Oryctolagus cuniculus GN=APOA1 PE=1 SV=2 - [APOA1_RABIT]	1.40008e+06	0	2.30441e+06	0	0	454528	0	2.60038e+06	0	0	0	1.45812e+06	0	0	0	4.54426e+06	1.03961e+06	0	0	3.61763e+06	3.30309e+06	1.31269e+06	9.85484	19.17	4	4					2.97743	4.51	1	1		0				0			2.86535	4.14	1	1		0
G1SZV5	Apolipoprotein A-I OS=Oryctolagus cuniculus GN=APOA1 PE=3 SV=1 - [G1SZV5_RABIT]	1.53103e+06	0	2.30441e+06	0	0	454528	0	2.60038e+06	0	0	0	1.45812e+06	0	0	0	4.54426e+06	1.4372e+06	0	0	3.61763e+06	3.30309e+06	1.31269e+06	7.01145	14.29	3	3					2.97743	4.51	1	1		0				0			2.86535	4.14	1	1		0
Q8MJF1	Mimecan OS=Oryctolagus cuniculus GN=OGN PE=1 SV=1 - [MIME_RABIT]	0	0	0	1.67515e+06	1.60897e+06	2.89985e+06	0	0	0	0	7.87376e+06	7.68603e+06	0	0	0	0	0	0	2.45716e+06	4.41298e+06	7.30542e+06	0		0				0				0			2.56455	3.36	1	1	2.19384	3.36	1	1	2.78711	3.36	1	1		0
G1SQR6	Calponin OS=Oryctolagus cuniculus PE=3 SV=1 - [G1SQR6_RABIT]	0	0	204816	0	0	31434.1	0	0	0	0	0	0	0	0	0	146760	0	0	0	488102	0	0		0							2.97498	3.34	1	1									2.63266	3.34	1	1		0
G1SP45	Uncharacterized protein OS=Oryctolagus cuniculus PE=4 SV=1 - [G1SP45_RABIT]	0	0	204816	0	0	31434.1	0	0	0	0	0	0	0	0	0	146760	0	0	0	488102	0	0		0							2.97498	3.43	1	1		0							2.63266	3.43	1	1		0
G1TEQ5	Uncharacterized protein OS=Oryctolagus cuniculus PE=4 SV=2 - [G1TEQ5_RABIT]	0	0	0	0	0	6.28828e+06	0	0	0	0	0	0	0	0	0	0	0	0	0	0	0	0		0				0				0				0				0			2.63199	0.78	1	1		0
P02103	Hemoglobin subunit epsilon OS=Oryctolagus cuniculus GN=HBE1 PE=2 SV=2 - [HBE_RABIT]	4.89476e+06	1.67343e+07	1.67908e+07	1.23326e+07	30830827	6.57672e+06	0	4.10029e+06	0	0	8.10089e+07	2.14151e+07	0	1.31041e+07	7.59726e+06	1.92052e+08	2.20602e+07	0	0	9.37471e+07	4.9194e+07	2.65326e+07	2.2044	6.8	1	1	4.34255	12.24	2	2	4.82794	12.24	2	2	2.33551	5.44	1	1	4.70295	12.24	2	2	2.57456	5.44	1	1		0
G1TPE2	Uncharacterized protein OS=Oryctolagus cuniculus GN=HBG1 PE=3 SV=1 - [G1TPE2_RABIT]	4.89476e+06	1.67343e+07	1.67908e+07	1.23326e+07	30830827	6.57672e+06	0	4.10029e+06	0	0	8.10089e+07	2.14151e+07	0	1.31041e+07	7.59726e+06	1.92052e+08	2.20602e+07	0	0	9.37471e+07	4.9194e+07	2.65326e+07	2.2044	6.58	1	1	4.34255	11.84	2	2	4.82794	11.84	2	2	2.33551	5.26	1	1	4.70295	11.84	2	2	2.57456	5.26	1	1		0
P00939	Triosephosphate isomerase OS=Oryctolagus cuniculus GN=TPI1 PE=1 SV=1 - [TPIS_RABIT]	865746	0	0	0	541395	439631	0	0	0	0	0	0	0	0	0	0	855210	0	0	0	1.21016e+06	0	2.049	5.24	1	1													2.74567	5.24	1	1	2.52646	4.03	1	1
G1TS29	Triosephosphate isomerase OS=Oryctolagus cuniculus GN=TPI1 PE=3 SV=1 - [G1TS29_RABIT]	865746	0	0	0	541395	439631	0	0	0	0	0	0	0	0	0	0	855210	0	0	0	1.21016e+06	0	2.049	4.51	1	1													2.74567	4.51	1	1	2.52646	3.47	1	1
Q9TTC6	Peptidyl-prolyl cis-trans isomerase A OS=Oryctolagus cuniculus GN=PPIA PE=2 SV=3 - [PPIA_RABIT]	3.78328e+06	5.986e+06	0	0	2.11854e+06	4.34336e+06	0	0	0	0	0	4.06253e+06	0	0	0	0	3.06531e+06	0	0	4.67647e+06	7.91794e+06	0	15.7392	46.34	5	6	2.42389	14.02	2	2		0				0			5.50463	46.34	4	4	2.42148	14.02	2	2		0
G1TC44	Peptidyl-prolyl cis-trans isomerase OS=Oryctolagus cuniculus PE=3 SV=1 - [G1TC44_RABIT]	3.78328e+06	5.986e+06	0	0	2.11854e+06	4.34336e+06	0	0	0	0	0	4.06253e+06	0	0	0	0	3.00621e+06	0	0	4.67647e+06	7.91794e+06	0	15.7392	46.34	5	6	2.42389	14.02	2	2		0				0			5.50463	46.34	4	4	2.42148	14.02	2	2		0
G1TX83	Peptidyl-prolyl cis-trans isomerase OS=Oryctolagus cuniculus GN=PPIA PE=3 SV=1 - [G1TX83_RABIT]	3.68676e+06	5.986e+06	0	0	3.74778e+06	4.34336e+06	0	0	0	0	0	2.87974e+06	0	0	0	0	3.56528e+06	0	0	4.67647e+06	7.50779e+06	0	6.84691	17.68	3	4	2.42389	14.02	2	2		0				0			0	17.68	2	2	2.42148	14.02	2	2		0
O46378	Fibromodulin (Fragment) OS=Oryctolagus cuniculus GN=FMOD PE=2 SV=1 - [FMOD_RABIT]	4.39839e+06	1.51198e+07	2.79998e+06	2.21605e+06	4.40634e+06	1.20723e+07	1.57572e+07	5.38204e+07	5.87027e+06	3.47812e+07	4.69805e+07	9.47227e+06	0	0	2.48483e+07	0	2.5812e+06	3.79856e+06	9.83182e+06	1.23589e+07	2.12941e+06	4255326	10.8332	36.05	4	5	1.87009	7.48	1	2	1.80953	7.48	1	1	1.99374	7.48	1	2	1.90453	7.48	1	2	2.39168	7.48	1	1	6.45014	26.53
P80191	Alpha-2-HS-glycoprotein (Fragment) OS=Oryctolagus cuniculus GN=AHSG PE=1 SV=2 - [FETUA_RABIT]	1.9548e+06	0	2.27445e+06	0	596069	1.38059e+06	0	0	0	0	0	2.5682e+06	0	0	0	2.02853e+06	0	0	0	2.95038e+06	1.9063e+06	1.22618e+06	12.7601	18.89	4	5		0			2.589	4.72	1	1		0			3.51695	4.17	1	1	2.36239	4.72	1	1		0
G1SGQ5	Alpha-2-HS-glycoprotein OS=Oryctolagus cuniculus GN=AHSG PE=4 SV=1 - [G1SGQ5_RABIT]	1.9548e+06	0	2.27445e+06	0	596069	1.38059e+06	0	0	0	0	0	2.5682e+06	0	0	0	2.02853e+06	0	0	0	2.95038e+06	1.9063e+06	1.22618e+06	12.7601	18.68	4	5		0			2.589	4.67	1	1		0			3.51695	4.12	1	1	2.36239	4.67	1	1		0
U3KMR2	Alpha-2-HS-glycoprotein OS=Oryctolagus cuniculus GN=AHSG PE=4 SV=1 - [U3KMR2_RABIT]	1.9548e+06	0	2.27445e+06	0	596069	1.38059e+06	0	0	0	0	0	2.5682e+06	0	0	0	2.02853e+06	0	0	0	2.95038e+06	1.9063e+06	1.22618e+06	12.7601	20.12	4	5		0			2.589	5.03	1	1		0			3.51695	4.44	1	1	2.36239	5.03	1	1		0
Q28902	Collagen alpha-1(XII) chain (Fragment) OS=Oryctolagus cuniculus GN=COL12A1 PE=2 SV=1 - [COCA1_RABIT]	0	0	0	0	0	231191	0	0	0	0	0	0	0	0	0	0	596752	0	0	0	0	0		0				0				0											2.29996	1.72	1	1		0
G1T994	Collagen alpha-1(XII) chain OS=Oryctolagus cuniculus GN=COL12A1 PE=4 SV=2 - [G1T994_RABIT]	0	0	0	0	0	231191	0	0	0	0	4.60711e+06	3.29314e+06	0	0	0	0	553103	0	0	0	1.65243e+06	0		0				0				0				0			0	0.45	1	1	2.29996	0.35	1	1		0
G1U1Q8	Uncharacterized protein OS=Oryctolagus cuniculus GN=MIF PE=4 SV=1 - [G1U1Q8_RABIT]	805963	0	0	0	0	1.31498e+06	0	0	0	0	0	0	0	0	0	0	0	0	0	0	1.05699e+06	0	2.39928	7.83	1	1														0			2.24633	7.83	1	1		0
P54938	Neurofilament medium polypeptide (Fragment) OS=Oryctolagus cuniculus GN=NEFM PE=2 SV=1 - [NFM_RABIT]	0	0	0	0	0	7.27145e+06	0	0	0	0	0	8.80245e+06	0	0	0	0	0	0	0	8.97325e+06	2.32177e+07	0		0				0				0				0				0			2.17318	1.4	1	1		0
G1TPK8	Neurofilament medium polypeptide OS=Oryctolagus cuniculus GN=NEFM PE=3 SV=2 - [G1TPK8_RABIT]	0	0	0	0	0	7.27145e+06	0	0	0	0	0	8.80245e+06	0	0	0	0	0	0	0	8.97325e+06	2.32177e+07	0		0				0				0				0				0			2.17318	1.28	1	1		0
G1SEF9	Uncharacterized protein OS=Oryctolagus cuniculus GN=DES PE=3 SV=1 - [G1SEF9_RABIT]	0	3.7721e+06	5.97451e+06	0	0	7.27145e+06	0	0	0	0	0	5.92234e+06	0	0	0	3.35801e+06	0	0	0	7.14053e+06	1.25988e+07	0		0			2.68229	2.66	1	1	2.38285	2.66	1	1		0							2.17318	2.99	1	1		0
G1SL24	Uncharacterized protein OS=Oryctolagus cuniculus GN=NEFH PE=3 SV=1 - [G1SL24_RABIT]	0	0	0	0	0	7.27145e+06	0	0	0	0	0	8.80245e+06	0	0	0	0	0	0	0	8.97325e+06	2.32177e+07	0		0				0								0							2.17318	0.94	1	1		0
G1TJK2	Uncharacterized protein OS=Oryctolagus cuniculus GN=NEFL PE=3 SV=1 - [G1TJK2_RABIT]	0	0	0	0	0	7.27145e+06	0	0	0	0	0	8.80245e+06	0	0	0	0	0	0	0	8.97325e+06	2.32177e+07	0		0				0				0				0				0			2.17318	1.64	1	1		0
G1SMX2	Uncharacterized protein OS=Oryctolagus cuniculus GN=INA PE=3 SV=1 - [G1SMX2_RABIT]	0	0	0	0	0	7.27145e+06	0	0	0	0	0	8.80245e+06	0	0	0	0	0	0	0	8.97325e+06	2.32177e+07	0						0				0											2.17318	1.81	1	1		0
G1SWV4	Uncharacterized protein OS=Oryctolagus cuniculus GN=THBS4 PE=4 SV=2 - [G1SWV4_RABIT]	0	0	0	0	350769	559499	0	0	0	0	5.34008e+06	4.33462e+06	0	0	607059	0	0	0	0	0	2.73525e+06	254871		0				0			4.03852	1.75	1	1		0			5.99869	1.75	1	2	2.08612	1.03	1	1		0
G1THU8	Uncharacterized protein OS=Oryctolagus cuniculus GN=MLLT10 PE=4 SV=1 - [G1THU8_RABIT]	0	0	0	0	0	2.87542e+06	0	0	0	0	0	0	0	0	0	0	0	0	0	0	0	0		0								0				0				0			1.85729	0.85	1	1		0
G1SSZ8	Histone H2B OS=Oryctolagus cuniculus GN=HIST1H2BB PE=3 SV=1 - [G1SSZ8_RABIT]	2.59221e+06	4.99855e+06	4.1213e+06	2.68597e+06	0	2.70054e+06	0	0	0	0	7.07896e+06	1.13643e+07	0	0	0	6.05801e+06	924852	0	0	7.53704e+06	9.72311e+06	0	6.11723	19.05	2	2	3.9932	14.29	2	2	0	15.08	2	2	2.14166	8.73	1	1		0			1.77633	5.56	1	1
G1SJS1	Histone H2B OS=Oryctolagus cuniculus GN=HIST2H2BE PE=3 SV=1 - [G1SJS1_RABIT]	2.59221e+06	4.99855e+06	4.1213e+06	2.68597e+06	0	2.70054e+06	0	0	0	0	7.07896e+06	1.13643e+07	0	0	0	6.05801e+06	924852	0	0	7.53704e+06	9.72311e+06	0	6.11723	19.05	2	2	3.9932	14.29	2	2	0	15.08	2	2	2.14166	8.73	1	1		0			1.77633	5.56	1	1
G1SQE8	Histone H2B OS=Oryctolagus cuniculus PE=3 SV=1 - [G1SQE8_RABIT]	2.59221e+06	3.63857e+06	4.1213e+06	2.68597e+06	0	2.70054e+06	0	0	0	0	1.31962e+07	1.13643e+07	0	0	0	6.05801e+06	0	0	0	7.53704e+06	8.25637e+06	0	6.11723	19.05	2	2	2.34566	8.73	1	1	0	15.08	2	2	2.14166	8.73	1	1		0			1.77633	5.56	1	1
G1TQC6	Histone H2B OS=Oryctolagus cuniculus PE=3 SV=1 - [G1TQC6_RABIT]	2.59221e+06	0	2.57021e+06	0	0	2.70054e+06	0	0	0	0	1.31962e+07	1.03169e+07	0	0	0	0	0	0	0	8.71399e+06	8.25637e+06	0	6.11723	18.9	2	2		0			0	6.3	1	1		0				0			1.77633	5.51	1	1
P01870	Ig gamma chain C region OS=Oryctolagus cuniculus PE=1 SV=1 - [IGHG_RABIT]	1.85924e+06	0	0	0	385260	4.53591e+06	0	0	0	0	0	5.74879e+06	0	0	0	0	2.55497e+06	0	0	0	5.78676e+06	0	10.9625	24.46	3	3		0				0							5.14781	14.55	2	2	0	6.19	1	1		0
O97490	Melanotransferrin OS=Oryctolagus cuniculus GN=MELTF PE=2 SV=1 - [TRFM_RABIT]	0	0	0	0	0	0	0	0	0	0	0	0	0	0	0	0	0	0	0	0	0	0		0				0				0				0				0			0	2.17	1	1		0
G1TFW8	Uncharacterized protein OS=Oryctolagus cuniculus GN=LTF PE=3 SV=2 - [G1TFW8_RABIT]	5.03361e+06	0	2.90322e+06	2.27871e+06	2.3629e+06	2.06021e+06	0	3.05817e+06	0	0	0	3.25736e+06	0	0	0	0	2.86594e+06	0	0	8.1481e+06	3.68272e+06	0	2.53915	1.27	1	1		0			1.77205	1.27	1	1	1.79173	1.27	1	1	1.97845	1.27	1	1	0	1.27	1	1		0
G1TLB8	Uncharacterized protein OS=Oryctolagus cuniculus GN=OAS3 PE=4 SV=1 - [G1TLB8_RABIT]	0	0	0	0	0	1.51522e+07	0	0	0	0	0	19115347	0	0	0	1.77777e+07	0	0	0	0	0	0		0				0				0				0				0			0	0.74	1	2		0
G1T5G0	Melanotransferrin OS=Oryctolagus cuniculus GN=MELTF PE=3 SV=2 - [G1T5G0_RABIT]	0	0	0	0	0	0	0	0	0	0	0	0	0	0	0	0	0	0	0	0	0	0		0				0				0				0				0			0	2.33	1	1		0
G1SCX2	Uncharacterized protein OS=Oryctolagus cuniculus GN=DIRAS2 PE=4 SV=1 - [G1SCX2_RABIT]	0	0	0	0	0	0	0	0	0	0	0	0	0	0	0	0	0	0	0	0	0	0																		0			0	20.1	1	1		0
G1TXQ6	Uncharacterized protein OS=Oryctolagus cuniculus GN=ARF1 PE=3 SV=1 - [G1TXQ6_RABIT]	0	0	0	0	0	0	0	0	0	0	0	0	0	0	0	0	0	0	0	0	344084	0		0												0								0				0
G1TA37	Uncharacterized protein OS=Oryctolagus cuniculus GN=BANF1 PE=4 SV=1 - [G1TA37_RABIT]	1.16522e+06	0	0	0	0	0	0	0	0	0	0	0	0	0	0	0	0	0	0	0	0	0	4.14015	26.97	1	1																						0
P68105	Elongation factor 1-alpha 1 OS=Oryctolagus cuniculus GN=EEF1A1 PE=1 SV=1 - [EF1A1_RABIT]	0	0	0	0	1.21075e+06	0	0	0	0	0	0	7.65787e+06	0	0	0	0	0	0	0	0	2.78626e+06	0		0				0				0				0			2.38542	2.38	1	1		0				0
Q71V39	Elongation factor 1-alpha 2 OS=Oryctolagus cuniculus GN=EEF1A2 PE=1 SV=1 - [EF1A2_RABIT]	0	0	0	0	1.21075e+06	0	0	0	0	0	0	7.00085e+06	0	0	0	0	0	0	0	0	2.96184e+06	0		0				0								0			2.38542	2.38	1	1						0
G1TKL2	Uncharacterized protein OS=Oryctolagus cuniculus GN=LOC100349824 PE=4 SV=1 - [G1TKL2_RABIT]	1.40659e+06	0	0	0	696768	0	0	0	0	0	0	0	0	0	0	0	811541	0	0	6.73571e+06	2.54776e+06	0	8.35634	15.23	2	3		0											2.91383	8.61	1	1		0
G1TDK0	Uncharacterized protein OS=Oryctolagus cuniculus GN=LOC100349824 PE=4 SV=1 - [G1TDK0_RABIT]	1.40659e+06	0	0	0	696768	0	0	0	0	0	0	0	0	0	0	0	811541	0	0	6.73571e+06	2.54776e+06	0	8.35634	15.23	2	3		0											2.91383	8.61	1	1						0
G1SCK0	Uncharacterized protein OS=Oryctolagus cuniculus GN=PRPF8 PE=4 SV=1 - [G1SCK0_RABIT]	0	0	0	0	0	0	39146011	0	0	0	0	0	0	0	0	0	0	0	0	0	0	0		0				0				0				0				0				0			0	1.2
G1SK22	Uncharacterized protein OS=Oryctolagus cuniculus GN=LOC100348379 PE=1 SV=1 - [G1SK22_RABIT]	463675	0	643470	0	0	0	0	0	0	0	0	0	0	0	0	0	0	0	0	0	1.65404e+06	0	2.95715	10.26	1	1		0			3.69982	10.26	1	1		0				0				0				0
G1TIB4	Uncharacterized protein OS=Oryctolagus cuniculus GN=RPS28 PE=1 SV=1 - [G1TIB4_RABIT]	669862	0	0	0	0	0	0	0	0	0	0	0	0	0	0	0	0	0	0	0	0	0	2.42791	17.39	1	1										0
Q6SQH4	Protein S100-A10 OS=Oryctolagus cuniculus GN=S100a10 PE=3 SV=3 - [S10AA_RABIT]	0	0	0	0	0	0	0	0	0	0	0	0	0	0	0	0	2.01092e+06	0	0	5.57859e+06	5.80059e+06	0		0				0				0								0				0				0
G1U466	Tubulin alpha chain OS=Oryctolagus cuniculus GN=TUBA1A PE=3 SV=1 - [G1U466_RABIT]	1.19577e+06	2.33365e+06	2.64465e+06	0	1.10898e+06	0	0	0	0	0	0	8.56076e+06	0	0	0	2.34332e+06	1.22212e+06	0	0	2.46928e+06	7.60131e+06	0	15.4709	15.3	4	5	2.63158	3.99	1	1	8.89436	8.43	2	2		0			5.02704	3.99	1	2		0
G1TR82	Tubulin alpha chain OS=Oryctolagus cuniculus GN=TUBA4A PE=3 SV=1 - [G1TR82_RABIT]	1.29666e+06	2.33365e+06	3.84825e+06	0	1.10898e+06	0	0	0	0	0	0	8.44424e+06	0	0	0	2.34332e+06	0	0	0	2.46928e+06	6.36495e+06	0	8.06598	7.59	2	3	2.63158	4.02	1	1	3.70743	4.02	1	1		0			5.02704	4.02	1	2		0				0
G1SY02	Tubulin beta chain OS=Oryctolagus cuniculus GN=TUBB2A PE=3 SV=1 - [G1SY02_RABIT]	0	0	0	0	0	0	0	0	0	0	0	4.62693e+06	0	0	0	0	753404	0	0	0	3.30439e+06	0	2.71531	3.37	1	1		0				0				0				0				0				0
G1T4J4	Tubulin beta chain OS=Oryctolagus cuniculus GN=TUBB2B PE=3 SV=1 - [G1T4J4_RABIT]	0	0	0	0	0	0	0	0	0	0	0	4.62693e+06	0	0	0	0	753404	0	0	0	3.30439e+06	0	2.71531	3.37	1	1		0				0				0				0				0				0
G1U410	Tubulin beta chain OS=Oryctolagus cuniculus GN=TUBB4A PE=3 SV=1 - [G1U410_RABIT]	460708	0	0	0	0	0	0	0	0	0	0	4.6235e+06	0	0	0	0	0	0	0	0	2.51221e+06	0	2.24146	2.7	1	1		0				0				0				0								0
G1SR03	Uncharacterized protein OS=Oryctolagus cuniculus GN=VCP PE=3 SV=1 - [G1SR03_RABIT]	0	0	0	0	0	0	0	0	0	0	0	0	0	0	0	0	0	0	0	0	442558	0		0				0				0				0				0				0				0
G1SF46	Uncharacterized protein OS=Oryctolagus cuniculus GN=UBB PE=4 SV=1 - [G1SF46_RABIT]	463675	0	643470	0	0	0	0	0	0	0	0	0	0	0	0	0	0	0	0	0	1.65404e+06	0	2.95715	20.96	1	1		0			3.69982	20.96	1	1						0				0
G1SL57	Uncharacterized protein OS=Oryctolagus cuniculus GN=SEPT7 PE=3 SV=2 - [G1SL57_RABIT]	0	0	0	0	0	0	0	0	0	0	0	0	0	0	207561	0	0	0	0	0	0	0		0				0				0				0				0				0				0
P23035	Alpha-1-antiproteinase F OS=Oryctolagus cuniculus PE=1 SV=1 - [A1AF_RABIT]	1.70573e+06	0	0	0	0	0	0	0	0	0	0	0	0	0	0	2.98749e+06	1.60496e+06	0	0	5.93344e+06	1.33715e+06	0	3.14483	2.66	1	1						0
Q8WN94	Acyl-CoA-binding protein OS=Oryctolagus cuniculus GN=DBI PE=3 SV=3 - [ACBP_RABIT]	1.0207e+06	0	0	0	0	0	0	0	0	0	0	0	0	0	0	0	559624	0	0	1.09081e+06	1.97192e+06	0	4.74644	39.08	2	2										0
P00883	Fructose-bisphosphate aldolase A OS=Oryctolagus cuniculus GN=ALDOA PE=1 SV=2 - [ALDOA_RABIT]	0	0	0	0	0	0	0	0	0	0	0	0	0	9.05452e+06	0	0	0	0	0	0	0	0		0								0								0				0
Q95215	Transforming growth factor-beta-induced protein ig-h3 OS=Oryctolagus cuniculus GN=TGFBI PE=2 SV=2 - [BGH3_RABIT]	358290	933003	0	0	0	0	0	0	0	0	0	0	0	0	0	0	354172	0	0	0	919379	0	5.51672	2.93	2	2	5.45683	2.05	1	2		0				0								0				0
P15253	Calreticulin OS=Oryctolagus cuniculus GN=CALR PE=1 SV=1 - [CALR_RABIT]	0	0	0	0	0	0	0	0	0	0	0	0	0	0	0	0	611305	0	0	1.3382e+06	2.00787e+06	0	2.86179	5.5	1	1		0				0				0				0				0				0
Q6XLQ7	Calumenin OS=Oryctolagus cuniculus GN=CALU PE=1 SV=2 - [CALU_RABIT]	1.01014e+06	1.00735e+06	0	673109	0	0	0	0	0	0	0	0	0	0	0	0	0	0	0	1.06122e+06	1.3111e+06	0	3.01417	4.13	1	1	3.16435	3.17	1	1		0			2.49258	3.49	1	1						0				0
Q09YN6	Caveolin-1 OS=Oryctolagus cuniculus GN=CAV1 PE=3 SV=1 - [CAV1_RABIT]	0	0	0	0	0	0	0	0	0	0	0	0	0	0	0	0	0	0	0	0	0	0		0																0
Q9XSC5	Clusterin OS=Oryctolagus cuniculus GN=CLU PE=2 SV=1 - [CLUS_RABIT]	469705	0	0	0	0	0	0	0	0	0	0	0	0	0	0	0	0	0	0	0	0	0	1.69528	2.46	1	1		0				0				0				0				0				0
P34826	Elongation factor 1-beta OS=Oryctolagus cuniculus GN=EEF1B PE=1 SV=2 - [EF1B_RABIT]	1.10477e+06	0	0	0	0	0	0	0	0	0	0	0	0	0	0	0	0	0	0	0	3.42838e+06	0	3.82997	6.67	1	1														0								0
P53787	Elongation factor 1-delta OS=Oryctolagus cuniculus GN=EEF1D PE=2 SV=1 - [EF1D_RABIT]	0	0	0	0	0	0	0	0	0	0	0	0	0	0	0	0	0	0	0	0	1.26236e+06	0		0				0				0				0				0				0
O18750	Endoplasmin (Fragment) OS=Oryctolagus cuniculus GN=HSP90B1 PE=2 SV=1 - [ENPL_RABIT]	703577	0	1.38604e+06	0	659281	0	0	0	0	0	0	0	0	0	0	0	462572	0	0	947594	1.55594e+06	687954	6.87902	4.47	2	2		0			6.39745	3.35	2	2		0			3.55256	1.96	1	1		0				0
Q28749	Fibronectin (Fragment) OS=Oryctolagus cuniculus GN=FN1 PE=2 SV=1 - [FINC_RABIT]	0	0	0	0	0	0	0	0	0	0	0	0	0	0	0	0	0	0	0	0	669441	0		0				0								0				0				0				0
P02099	Hemoglobin subunit gamma OS=Oryctolagus cuniculus GN=HBG PE=2 SV=2 - [HBG_RABIT]	4.89476e+06	2.53157e+07	2.44658e+07	0	4.47501e+07	0	0	0	0	0	1.25616e+08	2.8246e+07	0	1.31041e+07	0	2.82701e+08	3.60552e+07	0	0	1.31232e+08	7.46122e+07	2.65326e+07	2.2044	6.8	1	1	1.7267	6.8	1	1	2.39223	6.8	1	1		0			1.7677	6.8	1	1		0
P20058	Hemopexin OS=Oryctolagus cuniculus GN=HPX PE=1 SV=2 - [HEMO_RABIT]	836969	0	0	0	0	0	0	0	0	0	0	0	0	0	0	0	763321	0	0	0	0	0	1.71943	2.39	1	1		0				0				0				0								0
O19049	Heterogeneous nuclear ribonucleoprotein K OS=Oryctolagus cuniculus GN=HNRNPK PE=2 SV=1 - [HNRPK_RABIT]	0	0	0	0	0	0	0	0	0	0	0	0	0	0	0	0	0	0	0	411640	1.02767e+06	0		0				0								0				0				0
Q28640	Histidine-rich glycoprotein (Fragment) OS=Oryctolagus cuniculus GN=HRG PE=1 SV=1 - [HRG_RABIT]	1.39119e+06	945780	1.46912e+06	0	152644	0	0	0	0	0	0	0	0	0	0	3.10649e+06	707989	0	0	2638972	4.04648e+06	874620	6.9023	4.94	2	2	5.79146	3.61	2	2	7.44721	4.56	2	2					2.62843	2.66	1	1		0				0
P30946	Heat shock protein HSP 90-alpha OS=Oryctolagus cuniculus GN=HSP90AA1 PE=1 SV=2 - [HS90A_RABIT]	0	0	458467	0	0	0	0	0	0	0	0	0	0	0	0	0	0	0	0	0	1.88095e+06	0		0				0			0	1.59	1	1						0				0				0
P79398	Eukaryotic translation initiation factor 4 gamma 2 OS=Oryctolagus cuniculus GN=EIF4G2 PE=2 SV=1 - [IF4G2_RABIT]	0	0	0	0	0	0	0	0	0	0	0	0	0	0	0	0	0	0	0	0	0	0		0				0				0				0				0				0				0
P10160	Eukaryotic translation initiation factor 5A-1 OS=Oryctolagus cuniculus GN=EIF5A PE=1 SV=2 - [IF5A1_RABIT]	955211	0	0	0	0	0	0	0	0	0	0	0	0	0	0	0	0	0	0	0	1.24733e+06	0	2.89805	11.04	1	1		0												0
Q29426	Keratin, type II cytoskeletal 3 OS=Oryctolagus cuniculus GN=KRT3 PE=2 SV=1 - [K2C3_RABIT]	2.3681e+06	3.7721e+06	5.97451e+06	6.50636e+06	0	0	0	0	0	0	0	4.48229e+06	0	0	0	4.0187e+06	4.92033e+06	0	0	5.30781e+06	7.39291e+06	0	1.83422	1.11	1	1	2.68229	1.27	1	1	2.38285	1.27	1	1	2.23674	1.11	1	1		0				0				0
P03984	Ig kappa chain b5 variant C region OS=Oryctolagus cuniculus PE=2 SV=1 - [KAC6_RABIT]	2.14536e+06	0	0	0	0	0	0	0	0	0	0	0	0	0	0	0	0	0	0	0	2.11757e+06	0	3.84822	26.92	1	1																		0
P13490	L-lactate dehydrogenase B chain (Fragment) OS=Oryctolagus cuniculus GN=LDHB PE=2 SV=1 - [LDHB_RABIT]	0	0	1.28227e+06	0	0	0	0	0	0	0	0	2.6642e+06	0	2.05505e+06	0	0	0	0	0	0	0	0		0				0			2.93747	5.53	1	1		0				0				0
P47845	Galectin-3 OS=Oryctolagus cuniculus GN=LGALS3 PE=2 SV=2 - [LEG3_RABIT]	897809	0	0	0	0	0	0	0	0	0	0	0	0	0	0	0	0	0	0	0	0	0	7.21614	15.7	3	3
P13943	Interstitial collagenase OS=Oryctolagus cuniculus GN=MMP1 PE=2 SV=1 - [MMP1_RABIT]	0	0	0	0	0	0	0	0	0	0	0	0	0	0	0	0	0	0	231301	0	0	0		0				0				0												0
P35748	Myosin-11 OS=Oryctolagus cuniculus GN=MYH11 PE=2 SV=2 - [MYH11_RABIT]	0	0	0	0	0	0	0	0	0	0	0	0	0	0	0	0	0	0	0	0	0	0		0				0				0				0			1.64663	0.81	1	1		0				0
Q28641	Myosin-4 OS=Oryctolagus cuniculus GN=MYH4 PE=1 SV=1 - [MYH4_RABIT]	0	0	0	0	0	0	0	0	0	0	0	0	0	6.77582e+06	0	0	0	0	0	0	0	0		0				0				0				0				0				0				0
Q866N2	Myocilin OS=Oryctolagus cuniculus GN=MYOC PE=1 SV=1 - [MYOC_RABIT]	527557	0	0	0	0	0	1.13713e+06	4.21131e+06	1.40118e+06	0	6.40959e+06	0	3.41132e+06	0	2.39836e+06	0	633961	0	0	0	0	0	2.78105	3.67	1	1		0				0								0				0			6.02107	4.08
P27170	Serum paraoxonase/arylesterase 1 OS=Oryctolagus cuniculus GN=PON1 PE=1 SV=2 - [PON1_RABIT]	0	0	0	0	0	0	0	0	0	0	0	0	0	0	0	0	124687	0	0	0	0	0		0								0				0												0
G1SDA2	Uncharacterized protein OS=Oryctolagus cuniculus GN=CRABP1 PE=3 SV=1 - [G1SDA2_RABIT]	0	0	0	288357	0	0	0	0	0	0	0	0	0	0	0	0	0	0	0	0	0	0		0							3.16625	9.49	1	1	2.52461	9.49	1	1						0				0
P19943	60S acidic ribosomal protein P2 (Fragment) OS=Oryctolagus cuniculus GN=RPLP2 PE=1 SV=1 - [RLA2_RABIT]	723449	0	0	0	0	0	0	0	0	0	0	0	0	0	0	0	0	0	0	0	1.94454e+06	0	3.17583	38.64	1	1																		0
O77819	Rho-associated protein kinase 1 OS=Oryctolagus cuniculus GN=ROCK1 PE=1 SV=1 - [ROCK1_RABIT]	0	0	0	0	0	0	0	0	0	0	0	8.49588e+06	0	0	0	0	0	0	0	0	0	0		0				0								0				0				0				0
P30801	Protein S100-A6 OS=Oryctolagus cuniculus GN=S100A6 PE=1 SV=2 - [S10A6_RABIT]	0	0	0	0	0	0	0	3.07752e+06	0	0	535272	5.04162e+06	0	0	0	0	2.66606e+06	0	0	0	0	4.17861e+06	2.19928	8.89	1	1		0				0				0				0				0
P50117	Protein S100-A9 OS=Oryctolagus cuniculus GN=S100A9 PE=2 SV=3 - [S10A9_RABIT]	444599	0	0	0	0	0	0	0	0	0	0	0	0	0	0	0	0	0	0	0	0	0	4.29621	11.36	1	1		0
P24480	Protein S100-A11 OS=Oryctolagus cuniculus GN=S100A11 PE=1 SV=2 - [S10AB_RABIT]	1.99895e+06	0	0	0	602790	0	0	0	0	0	0	0	0	0	0	0	0	0	0	1.28788e+06	5.19801e+06	0	2.97679	19.61	2	2		0				0				0			2.32154	10.78	1	1		0
P41975	Extracellular superoxide dismutase [Cu-Zn] OS=Oryctolagus cuniculus GN=SOD3 PE=2 SV=2 - [SODE_RABIT]	1.22105e+06	0	0	0	0	0	2.70737e+06	2.001e+06	0	2.63009e+06	3.17559e+06	995419	0	0	0	0	1.09877e+06	0	0	0	974130	0	8.98934	27.87	3	3		0																0			2.96849	5.33
P46407	Somatotropin OS=Oryctolagus cuniculus GN=GH1 PE=3 SV=1 - [SOMA_RABIT]	0	0	0	0	0	0	0	0	0	0	0	0	0	0	0	0	0	0	0	0	0	0		0								0
P36233	SPARC (Fragment) OS=Oryctolagus cuniculus GN=SPARC PE=1 SV=2 - [SPRC_RABIT]	291216	0	0	0	0	0	0	0	0	0	0	0	0	0	0	0	0	0	0	0	627723	0	2.25106	5.13	1	1																		0
P08628	Thioredoxin OS=Oryctolagus cuniculus GN=TXN PE=1 SV=2 - [THIO_RABIT]	0	772930	0	0	0	0	0	0	0	0	0	0	0	0	0	0	0	0	0	1.46486e+06	0	0		0			3.08057	8.57	1	1																		0
P02641	Troponin T, fast skeletal muscle OS=Oryctolagus cuniculus GN=TNNT3 PE=1 SV=4 - [TNNT3_RABIT]	0	0	0	0	0	0	0	0	0	0	0	0	0	6.45357e+06	0	0	0	0	0	0	0	0		0
P62975	Ubiquitin OS=Oryctolagus cuniculus PE=1 SV=1 - [UBIQ_RABIT]	463675	0	643470	0	0	0	0	0	0	0	0	0	0	0	0	0	0	0	0	0	1.65404e+06	0	2.95715	21.05	1	1		0			3.69982	21.05	1	1						0				0
P53789	Vitamin D-binding protein OS=Oryctolagus cuniculus GN=GC PE=2 SV=1 - [VTDB_RABIT]	537856	0	0	0	0	0	0	0	0	0	0	0	0	0	0	0	364208	0	0	0	854907	0	2.66791	4.62	2	2		0				0				0				0				0				0
P02602-2	Isoform MLC3 of Myosin light chain 1/3, skeletal muscle isoform OS=Oryctolagus cuniculus GN=MYL1 - [MYL1_RABIT]	0	0	0	0	0	0	0	0	0	0	0	0	0	2.78356e+07	0	0	0	0	0	0	0	0		0				0																0				0
P02641-2	Isoform TnT1F of Troponin T, fast skeletal muscle OS=Oryctolagus cuniculus GN=TNNT3 - [TNNT3_RABIT]	0	0	0	0	0	0	0	0	0	0	0	0	0	6.45357e+06	0	0	0	0	0	0	0	0		0
P02641-3	Isoform TnT2 of Troponin T, fast skeletal muscle OS=Oryctolagus cuniculus GN=TNNT3 - [TNNT3_RABIT]	0	0	0	0	0	0	0	0	0	0	0	0	0	6.45357e+06	0	0	0	0	0	0	0	0		0
P02641-4	Isoform TnT2F of Troponin T, fast skeletal muscle OS=Oryctolagus cuniculus GN=TNNT3 - [TNNT3_RABIT]	0	0	0	0	0	0	0	0	0	0	0	0	0	6.45357e+06	0	0	0	0	0	0	0	0		0
P02641-5	Isoform TnT2FA of Troponin T, fast skeletal muscle OS=Oryctolagus cuniculus GN=TNNT3 - [TNNT3_RABIT]	0	0	0	0	0	0	0	0	0	0	0	0	0	6.45357e+06	0	0	0	0	0	0	0	0		0
P02641-6	Isoform TnT2.5F of Troponin T, fast skeletal muscle OS=Oryctolagus cuniculus GN=TNNT3 - [TNNT3_RABIT]	0	0	0	0	0	0	0	0	0	0	0	0	0	6.45357e+06	0	0	0	0	0	0	0	0		0
P02641-7	Isoform TnT3 of Troponin T, fast skeletal muscle OS=Oryctolagus cuniculus GN=TNNT3 - [TNNT3_RABIT]	0	0	0	0	0	0	0	0	0	0	0	0	0	6.45357e+06	0	0	0	0	0	0	0	0		0
P02641-8	Isoform TnT3F of Troponin T, fast skeletal muscle OS=Oryctolagus cuniculus GN=TNNT3 - [TNNT3_RABIT]	0	0	0	0	0	0	0	0	0	0	0	0	0	6.45357e+06	0	0	0	0	0	0	0	0		0								0
P02641-9	Isoform TnT4F of Troponin T, fast skeletal muscle OS=Oryctolagus cuniculus GN=TNNT3 - [TNNT3_RABIT]	0	0	0	0	0	0	0	0	0	0	0	0	0	6.45357e+06	0	0	0	0	0	0	0	0		0
G1TBS1	Uncharacterized protein OS=Oryctolagus cuniculus GN=PARK7 PE=4 SV=1 - [G1TBS1_RABIT]	0	0	0	0	0	0	0	0	0	0	0	0	0	0	0	0	310524	0	0	0	0	0		0								0				0								0				0
B7NZM0	Apolipoprotein A-IV (Predicted) OS=Oryctolagus cuniculus GN=APOA4 PE=3 SV=1 - [B7NZM0_RABIT]	505443	0	0	0	0	0	0	0	0	0	0	0	0	0	0	0	0	0	0	0	0	0	2.53378	5.13	1	1																		0				0
Q28665	Alpha-1-antiproteinase E OS=Oryctolagus cuniculus GN=LOC100008986 PE=2 SV=1 - [Q28665_RABIT]	1.70573e+06	0	0	0	0	0	0	0	0	0	0	0	0	0	0	2.98749e+06	1.60496e+06	0	0	5.93344e+06	1.33715e+06	0	3.14483	2.66	1	1						0				0								0				0
G1U9T4	Nucleoside diphosphate kinase OS=Oryctolagus cuniculus GN=NME2 PE=3 SV=1 - [G1U9T4_RABIT]	0	0	0	0	0	0	0	0	0	0	0	0	0	0	0	0	0	0	0	0	2.12141e+06	0		0				0																0				0
Q9GJP9	Skeletal muscle myosin heavy chain MyHC-EO/IIL OS=Oryctolagus cuniculus GN=MYH13 PE=2 SV=1 - [Q9GJP9_RABIT]	0	0	0	0	0	0	0	0	0	0	0	0	0	9338172	0	0	0	0	0	0	0	0		0				0				0				0				0				0				0
G1SXG6	Protein S100 OS=Oryctolagus cuniculus GN=S100A8 PE=3 SV=1 - [G1SXG6_RABIT]	0	0	0	0	0	0	0	0	0	0	0	0	0	0	0	0	0	0	0	3.28878e+06	0	0		0								0
A6N4D0	Myodulin OS=Oryctolagus cuniculus GN=TNMD PE=2 SV=1 - [A6N4D0_RABIT]	493424	0	0	0	0	0	0	0	0	0	1.45962e+06	0	0	0	0	0	0	0	0	0	0	0	2.2785	5.99	1	1										0				0				0				0
Q07298	Alpha-1-antiproteinase S-1 OS=Oryctolagus cuniculus GN=LOC100008980 PE=2 SV=1 - [Q07298_RABIT]	1.70573e+06	0	0	0	0	0	0	0	0	0	0	0	0	0	0	2.98749e+06	1.60496e+06	0	0	5.93344e+06	1.33715e+06	0	3.14483	2.66	1	1						0				0								0				0
G1TQG4	Uncharacterized protein OS=Oryctolagus cuniculus GN=LOC100338350 PE=4 SV=1 - [G1TQG4_RABIT]	1.6497e+06	0	858140	0	2.29233e+06	0	0	0	0	0	480529	0	0	0	0	0	0	0	0	956958	2546095	687501	3.63525	12.73	1	1					2.53158	9.09	1	1	1.95874	11.82	1	1	3.83593	12.73	1	1		0
G1SDY5	Uncharacterized protein OS=Oryctolagus cuniculus GN=YWHAZ PE=3 SV=1 - [G1SDY5_RABIT]	887427	0	0	0	0	0	0	0	0	0	0	0	0	0	0	0	0	0	0	0	1.9826e+06	0	5.92505	7.32	1	2	2.09064	2.85	1	1		0				0				0				0
G1SZ44	Uncharacterized protein OS=Oryctolagus cuniculus GN=LOC100350401 PE=3 SV=1 - [G1SZ44_RABIT]	0	0	432344	0	0	0	0	0	0	0	0	0	0	0	0	0	0	0	0	545122	0	390822		0							3.10881	13.73	1	1		0
G1U5S4	Tubulin beta chain OS=Oryctolagus cuniculus GN=TUBB3 PE=3 SV=1 - [G1U5S4_RABIT]	460708	0	0	0	0	0	0	0	0	0	0	5.79544e+06	0	0	0	0	753404	0	0	0	3.30439e+06	0	4.95677	6.25	2	2		0												0				0
G1TD51	Histone H4 OS=Oryctolagus cuniculus GN=LOC100354956 PE=3 SV=1 - [G1TD51_RABIT]	390722	5.33782e+06	1.17968e+07	6.30266e+06	4.87452e+06	0	0	0	0	0	3.38873e+06	2.5728e+07	0	0	5825518	6.00354e+06	1.01774e+06	0	0	5.91158e+06	1.16269e+07	0	1.81385	7.69	1	1	3.02798	11.54	1	1	7.38499	19.23	2	3	8.30635	30.77	3	3	2.254	11.54	1	1		0
G1T4H3	Uncharacterized protein OS=Oryctolagus cuniculus GN=PDIA6 PE=3 SV=2 - [G1T4H3_RABIT]	992306	0	0	0	0	0	0	0	0	0	0	0	0	0	0	0	0	0	0	0	1.44165e+06	0	16.0284	15.91	4	5		0				0				0								0				0
G1TKC3	Tubulin alpha chain OS=Oryctolagus cuniculus GN=LOC100346652 PE=3 SV=1 - [G1TKC3_RABIT]	1.10453e+06	2.33365e+06	2.64465e+06	0	1.10898e+06	0	0	0	0	0	0	8.56076e+06	0	0	0	2.34332e+06	1.22212e+06	0	0	2.46928e+06	7.60131e+06	0	10.5384	11.8	3	3	2.63158	4.01	1	1	8.89436	8.46	2	2		0			5.02704	4.01	1	2		0				0
G1SL10	Tubulin alpha chain OS=Oryctolagus cuniculus GN=TUBA1B PE=3 SV=1 - [G1SL10_RABIT]	707295	0	1.44104e+06	0	0	0	0	0	0	0	0	5.52933e+06	0	0	0	0	1.22212e+06	0	0	0	5.29544e+06	0	12.3374	11.31	3	4		0			5.18693	4.43	1	1		0				0				0
G1SE61	Filamin-B OS=Oryctolagus cuniculus GN=FLNB PE=4 SV=1 - [G1SE61_RABIT]	0	0	0	0	0	0	0	0	0	0	0	814033	0	0	0	0	0	0	0	0	0	0		0				0				0				0				0				0				0
G1SE95	Uncharacterized protein OS=Oryctolagus cuniculus GN=FLNA PE=4 SV=1 - [G1SE95_RABIT]	0	0	633691	0	0	0	0	0	0	0	0	1.24954e+06	0	0	0	0	0	0	0	289380	1.25727e+06	0		0				0			1.96177	0.5	1	1		0				0				0				0
G1TP66	Uncharacterized protein OS=Oryctolagus cuniculus GN=LOC100350481 PE=3 SV=1 - [G1TP66_RABIT]	2.3681e+06	0	0	6.50636e+06	0	0	0	0	0	0	0	0	0	0	0	4.6794e+06	4.92033e+06	0	0	0	7.59999e+06	0	1.83422	1.43	1	1		0				0			2.23674	1.43	1	1		0				0				0
G1T6H4	Phosphoinositide phospholipase C OS=Oryctolagus cuniculus GN=PLCL1 PE=4 SV=2 - [G1T6H4_RABIT]	0	0	0	0	0	0	0	0	0	0	0	0	0	4.02253e+06	0	0	0	0	0	0	0	0		0				0				0				0				0				0				0
G1TW43	Uncharacterized protein OS=Oryctolagus cuniculus GN=TNC PE=4 SV=2 - [G1TW43_RABIT]	376848	524044	0	0	0	0	0	0	0	0	0	0	0	0	0	0	1.04039e+06	0	0	0	2.14211e+06	337105	5.23738	0.96	2	2	0	0.42	1	1		0				0				0				0				0
G1TYA7	L-lactate dehydrogenase OS=Oryctolagus cuniculus GN=LDHB PE=3 SV=2 - [G1TYA7_RABIT]	0	0	1.28227e+06	0	0	0	0	0	0	0	0	2.6642e+06	0	2.05505e+06	0	0	0	0	0	0	0	0		0				0			2.93747	3.63	1	1
G1U9R8	Uncharacterized protein OS=Oryctolagus cuniculus GN=GSN PE=4 SV=2 - [G1U9R8_RABIT]	1.01265e+06	0	0	0	0	0	0	0	0	0	0	2.82206e+06	0	0	0	0	383062	0	0	0	3.3443e+06	0	8.97073	6.16	2	3		0				0				0								0				0
G1T208	Uncharacterized protein OS=Oryctolagus cuniculus GN=RNF165 PE=4 SV=1 - [G1T208_RABIT]	0	0	0	0	0	0	0	0	0	0	0	0	0	0	0	0	0	0	0	0	0	0		0				0				0				0				0				0				0
G1T8B1	Uncharacterized protein OS=Oryctolagus cuniculus GN=COL5A3 PE=4 SV=1 - [G1T8B1_RABIT]	0	0	0	0	0	0	0	0	0	0	0	0	0	0	0	0	0	0	0	1.27188e+06	0	0		0				0				0				0				0				0				0
G1T8J0	Uncharacterized protein OS=Oryctolagus cuniculus GN=COL3A1 PE=4 SV=1 - [G1T8J0_RABIT]	0	0	3.34045e+06	0	4.6049e+06	0	0	0	0	0	0	5.26281e+07	0	0	0	0	0	0	0	1.0272e+07	8.24825e+06	6.64887e+06		0				0			2.62054	0.75	1	1		0			5.88194	1.5	2	2		0				0
G1U974	Uncharacterized protein OS=Oryctolagus cuniculus GN=DPYSL2 PE=4 SV=1 - [G1U974_RABIT]	0	0	0	0	0	0	0	0	0	0	0	0	0	0	0	0	0	0	0	0	1.70183e+06	440520		0				0				0							2.49425	2.8	1	1						0
A0A0A0MQP9	Protein S100 OS=Oryctolagus cuniculus GN=S100A9 PE=3 SV=1 - [A0A0A0MQP9_RABIT]	444599	0	0	0	0	0	0	0	0	0	0	0	0	0	0	0	0	0	0	0	0	0	4.29621	12.1	1	1		0
G1SR38	Uncharacterized protein OS=Oryctolagus cuniculus GN=LOC100346099 PE=3 SV=1 - [G1SR38_RABIT]	2.3681e+06	0	0	6.50636e+06	0	0	0	0	0	0	0	0	0	0	0	4.6794e+06	4.92033e+06	0	0	0	7.59999e+06	0	1.83422	1.41	1	1		0				0			2.23674	1.41	1	1		0				0				0
G1T1V0	Uncharacterized protein OS=Oryctolagus cuniculus GN=KRT10 PE=3 SV=1 - [G1T1V0_RABIT]	1.46963e+06	0	0	0	0	0	0	0	0	0	0	0	0	0	0	0	3.31278e+06	0	0	0	0	0	4.21834	3.51	2	2		0				0								0				0				0
G1TUU4	Uncharacterized protein OS=Oryctolagus cuniculus GN=FBLN7 PE=4 SV=1 - [G1TUU4_RABIT]	0	0	0	0	0	0	0	0	0	0	0	1.49176e+06	0	0	0	0	0	0	0	0	1.59874e+06	0		0				0				0				0				0				0				0
G1SHZ4	Uncharacterized protein OS=Oryctolagus cuniculus GN=KRT7 PE=3 SV=2 - [G1SHZ4_RABIT]	0	3.7721e+06	5.97451e+06	0	0	0	0	0	0	0	0	4.48229e+06	0	0	0	3.35801e+06	0	0	0	5.30781e+06	7.28937e+06	0		0			2.68229	2.19	1	1	2.38285	2.19	1	1		0				0				0				0
G1U2N8	Uncharacterized protein OS=Oryctolagus cuniculus GN=COL4A5 PE=4 SV=2 - [G1U2N8_RABIT]	0	0	0	0	0	0	0	0	0	0	0	171482	0	0	0	0	0	0	0	0	0	0		0				0				0				0				0				0				0
U3KNZ3	Uncharacterized protein OS=Oryctolagus cuniculus GN=CHN2 PE=4 SV=1 - [U3KNZ3_RABIT]	0	0	0	0	0	0	0	0	0	0	0	0	0	0	0	0	0	0	0	0	0	0		0				0				0				0								0				0
G1SX82	Uncharacterized protein OS=Oryctolagus cuniculus GN=LATS2 PE=4 SV=1 - [G1SX82_RABIT]	0	0	0	0	0	0	0	0	0	0	0	0	0	0	702738	0	0	0	0	0	0	0		0				0				0				0				0				0				0
G1SN11	Uncharacterized protein OS=Oryctolagus cuniculus GN=SPTBN1 PE=4 SV=2 - [G1SN11_RABIT]	0	0	0	0	1.27396e+07	0	0	0	0	0	0	0	0	0	0	0	0	0	0	0	0	0		0				0				0				0			0	0.98	1	1		0				0
G1T2F2	Peptidyl-prolyl cis-trans isomerase OS=Oryctolagus cuniculus GN=PPIB PE=3 SV=1 - [G1T2F2_RABIT]	0	0	0	0	0	0	0	0	0	0	0	2.39893e+06	0	0	0	0	0	0	0	0	3.40436e+06	0		0																0								0
G1U4E6	Uncharacterized protein OS=Oryctolagus cuniculus GN=LOC100358336 PE=3 SV=1 - [G1U4E6_RABIT]	0	0	0	0	0	0	0	0	0	0	0	336145	0	0	0	0	0	0	0	0	0	0		0																0				0				0
G1TDN6	Uncharacterized protein OS=Oryctolagus cuniculus GN=KRT5 PE=3 SV=1 - [G1TDN6_RABIT]	2.3681e+06	0	0	6.50636e+06	0	0	0	0	0	0	0	0	0	0	0	4.6794e+06	3.26891e+06	0	0	0	7.59999e+06	0	1.83422	1.19	1	1		0				0			2.23674	1.19	1	1		0				0				0
G1TNN8	Peptidyl-prolyl cis-trans isomerase OS=Oryctolagus cuniculus GN=PPIB PE=3 SV=1 - [G1TNN8_RABIT]	0	0	0	0	0	0	0	0	0	0	0	0	0	0	0	0	0	0	0	0	2.74496e+06	0		0																0
G1SMN4	Rho-associated protein kinase 1 OS=Oryctolagus cuniculus GN=ROCK1 PE=3 SV=2 - [G1SMN4_RABIT]	0	0	0	0	0	0	0	0	0	0	0	8.49588e+06	0	0	0	0	0	0	0	0	0	0		0				0								0				0				0				0
G1SY72	Keratin, type II cytoskeletal 3 OS=Oryctolagus cuniculus GN=KRT3 PE=3 SV=1 - [G1SY72_RABIT]	2.3681e+06	3.7721e+06	5.97451e+06	6.50636e+06	0	0	0	0	0	0	0	4.48229e+06	0	0	0	4.0187e+06	4.92033e+06	0	0	5.30781e+06	7.39291e+06	0	1.83422	1.11	1	1	2.68229	1.27	1	1	2.38285	1.27	1	1	2.23674	1.11	1	1		0				0				0
G1T9S9	Tubulin alpha chain OS=Oryctolagus cuniculus GN=TUBAL3 PE=3 SV=2 - [G1T9S9_RABIT]	0	0	0	0	0	0	0	0	0	0	0	934637	0	0	0	0	0	0	0	0	1.74557e+06	0		0				0								0				0				0				0
U3KME5	Uncharacterized protein OS=Oryctolagus cuniculus GN=FBN1 PE=4 SV=1 - [U3KME5_RABIT]	0	0	0	0	734374	0	0	0	0	0	1.8485e+06	1.49378e+06	0	0	1.75437e+06	0	384669	0	0	966374	1.8369e+06	615233		0				0				0				0			0	0.32	1	1		0				0
G1TJG8	Uncharacterized protein OS=Oryctolagus cuniculus GN=LOC100346360 PE=3 SV=1 - [G1TJG8_RABIT]	2.3681e+06	0	0	6.50636e+06	0	0	0	0	0	0	0	0	0	0	0	4.6794e+06	4.92033e+06	0	0	0	7.59999e+06	0	1.83422	1.41	1	1		0				0			2.23674	1.41	1	1		0				0				0
G1TQR0	Uncharacterized protein OS=Oryctolagus cuniculus GN=ACTN1 PE=4 SV=1 - [G1TQR0_RABIT]	0	0	0	0	0	0	0	0	0	0	0	0	0	0	0	0	0	0	0	0	0	0		0				0				0				0				0				0				0
G1TL92	Uncharacterized protein OS=Oryctolagus cuniculus PE=4 SV=2 - [G1TL92_RABIT]	0	0	0	0	0	0	0	0	0	0	0	0	0	0	0	0	753260	0	0	0	0	0		0				0				0								0				0
G1SHU3	Uncharacterized protein OS=Oryctolagus cuniculus GN=STEAP4 PE=4 SV=1 - [G1SHU3_RABIT]	0	0	0	0	0	0	0	0	0	0	0	0	0	0	0	0	0	0	0	0	0	0		0				0				0				0				0				0				0
G1SUH8	Uncharacterized protein OS=Oryctolagus cuniculus GN=KRT2 PE=3 SV=1 - [G1SUH8_RABIT]	2.22832e+06	0	0	2.34076e+06	0	0	0	0	2.35245e+06	0	0	0	0	0	0	0	7.43119e+06	0	1.46868e+06	0	0	890725	3.00666	1.94	1	1		0				0			3.76962	1.94	1	1						0				0
G1SWB0	Uncharacterized protein OS=Oryctolagus cuniculus GN=KRT25 PE=3 SV=1 - [G1SWB0_RABIT]	1.19411e+06	0	0	0	0	0	0	0	0	0	0	0	0	0	0	0	3.9638e+06	0	0	0	0	0	2.27527	2	1	1										0				0				0				0
G1SVK5	Protein S100 OS=Oryctolagus cuniculus GN=S100A4 PE=3 SV=1 - [G1SVK5_RABIT]	3.27688e+06	0	0	0	660447	0	0	2.23748e+06	0	2.193e+06	1.81084e+06	3.74422e+06	0	0	0	0	306576	0	0	2.51759e+06	0	0	8.29242	28.71	3	3													0	10.89	1	1						0
G1SHH5	Uncharacterized protein OS=Oryctolagus cuniculus GN=MFAP5 PE=4 SV=2 - [G1SHH5_RABIT]	925696	0	0	0	0	0	0	0	0	0	0	0	0	0	0	0	0	0	0	0	0	0	2.28076	7.06	1	2		0								0				0				0				0
G1SS79	Uncharacterized protein OS=Oryctolagus cuniculus GN=MARCKS PE=4 SV=1 - [G1SS79_RABIT]	0	0	0	0	0	0	0	0	0	0	0	0	0	0	0	0	0	0	0	0	2.24485e+06	0		0				0												0				0
G1T933	Uncharacterized protein OS=Oryctolagus cuniculus GN=COL14A1 PE=4 SV=1 - [G1T933_RABIT]	0	1.15962e+06	0	0	0	0	0	0	0	0	0	6.50448e+06	0	0	0	0	0	0	0	2.20752e+06	2.35272e+06	1.2392e+06		0			2.49724	0.61	1	1	2.58885	0.61	1	1		0				0				0				0
G1SXT3	Uncharacterized protein OS=Oryctolagus cuniculus GN=NR1D1 PE=3 SV=1 - [G1SXT3_RABIT]	353569	0	0	0	0	0	0	0	0	0	0	0	0	0	0	0	0	0	0	0	0	0	0	6.49	1	1		0												0				0				0
G1TD13	Beta-2-microglobulin OS=Oryctolagus cuniculus GN=B2M PE=2 SV=1 - [G1TD13_RABIT]	0	0	0	0	0	0	0	0	0	0	0	0	0	0	0	0	0	0	0	0	0	0		0							2.96084	10.83	1	1		0
G1SCI5	Uncharacterized protein OS=Oryctolagus cuniculus GN=MYO1C PE=3 SV=1 - [G1SCI5_RABIT]	0	0	0	0	0	0	0	0	0	0	0	0	0	0	0	0	0	0	0	544887	0	0		0				0				0				0								0				0
G1U9R0	Uncharacterized protein OS=Oryctolagus cuniculus GN=GSTP1 PE=3 SV=2 - [G1U9R0_RABIT]	0	0	0	0	205362	0	0	0	0	0	0	2.02077e+06	0	0	0	0	397011	0	0	0	1.46623e+06	0		0								0							3.20395	7.62	1	1		0				0
G1SL05	Uncharacterized protein OS=Oryctolagus cuniculus GN=NOM1 PE=4 SV=1 - [G1SL05_RABIT]	0	0	0	0	0	0	0	0	0	0	0	0	0	0	0	0	0	0	0	0	0	0		0				0				0				0				0				0				0
G1SLK8	Uncharacterized protein OS=Oryctolagus cuniculus GN=CCNB1 PE=3 SV=2 - [G1SLK8_RABIT]	0	0	0	0	0	0	0	0	0	0	0	7.17366e+06	0	0	0	0	0	0	0	0	0	0		0				0				0				0				0				0				0
G1U0Q7	Uncharacterized protein OS=Oryctolagus cuniculus GN=SEPT2 PE=3 SV=2 - [G1U0Q7_RABIT]	0	0	0	0	0	0	0	0	0	0	0	0	0	0	0	0	376391	0	0	653824	817153	0		0																0				0				0
G1TLT6	Uncharacterized protein OS=Oryctolagus cuniculus GN=ANKRD35 PE=4 SV=2 - [G1TLT6_RABIT]	0	0	0	0	0	0	0	0	0	0	0	0	0	0	0	0	0	0	0	0	8.55366e+06	0		0								0				0				0				0				0
G1T4S1	Uncharacterized protein OS=Oryctolagus cuniculus GN=KRT13 PE=3 SV=2 - [G1T4S1_RABIT]	1.19411e+06	0	0	0	0	0	0	0	0	0	0	0	0	0	0	0	3.60848e+06	0	0	0	0	0	2.27527	1.99	1	1		0				0				0				0				0				0
G1T0M2	Uncharacterized protein OS=Oryctolagus cuniculus GN=TRMT10C PE=4 SV=2 - [G1T0M2_RABIT]	0	0	0	0	0	0	0	0	0	0	0	0	0	0	0	0	2.01169e+06	0	0	0	0	0		0				0				0				0				0				0				0
G1T056	Katanin p60 ATPase-containing subunit A1 OS=Oryctolagus cuniculus GN=KATNA1 PE=3 SV=2 - [G1T056_RABIT]	0	3.20531e+07	0	0	0	0	0	0	3.35003e+07	0	0	2.88633e+07	1.6395e+07	0	0	1.29832e+07	0	0	0	0	0	0		0			2.58285	1.38	1	1		0				0								0				0
G1SHW8	Uncharacterized protein OS=Oryctolagus cuniculus GN=KRT85 PE=3 SV=1 - [G1SHW8_RABIT]	2.3681e+06	0	0	6.50636e+06	0	0	0	0	0	0	0	0	0	0	0	4.6794e+06	4.92033e+06	0	0	0	7.59999e+06	0	1.83422	1.39	1	1		0				0			2.23674	1.39	1	1		0				0				0
G1SN55	Uncharacterized protein OS=Oryctolagus cuniculus GN=SYNE2 PE=4 SV=2 - [G1SN55_RABIT]	1.07203e+06	0	0	0	0	0	0	0	0	0	0	0	0	0	0	0	0	0	0	0	0	0	2.03947	0.35	1	1		0				0				0				0				0				0
G1T7R2	Uncharacterized protein OS=Oryctolagus cuniculus GN=YWHAE PE=3 SV=1 - [G1T7R2_RABIT]	0	0	0	0	0	0	0	0	0	0	0	0	0	0	0	0	0	0	0	0	2.73881e+06	0		0			2.09064	2.75	1	1		0				0				0				0				0
G1U903	Uncharacterized protein OS=Oryctolagus cuniculus GN=LRRC8D PE=4 SV=1 - [G1U903_RABIT]	0	0	0	0	0	0	0	0	0	0	0	0	0	0	0	0	0	0	0	0	1.37134e+06	0		0				0				0								0
G1STU4	Uncharacterized protein OS=Oryctolagus cuniculus GN=PRKCDBP PE=4 SV=1 - [G1STU4_RABIT]	773830	0	0	0	0	0	0	0	0	0	0	0	0	0	0	0	0	0	0	426376	0	0	6.62211	9.2	2	2		0								0								0
G1SYW9	Uncharacterized protein OS=Oryctolagus cuniculus GN=MYH8 PE=3 SV=1 - [G1SYW9_RABIT]	0	0	0	0	0	0	0	0	0	0	0	0	0	6.99813e+06	0	0	0	0	0	0	0	0		0				0				0				0				0				0				0
G1SFP9	Uncharacterized protein OS=Oryctolagus cuniculus GN=FAM184B PE=4 SV=2 - [G1SFP9_RABIT]	0	0	0	0	0	0	0	0	0	0	0	0	0	0	0	0	0	0	0	0	0	0		0				0				0								0				0				0
G1U5J7	Uncharacterized protein OS=Oryctolagus cuniculus GN=LOC100351237 PE=3 SV=1 - [G1U5J7_RABIT]	2.3681e+06	0	0	6.50636e+06	0	0	0	0	0	0	0	0	0	0	0	4.6794e+06	4.92033e+06	0	0	0	7.59999e+06	0	1.83422	1.43	1	1		0				0			2.23674	1.43	1	1						0				0
G1TMN8	Uncharacterized protein OS=Oryctolagus cuniculus GN=TOPORS PE=4 SV=1 - [G1TMN8_RABIT]	0	0	0	0	0	0	0	0	0	0	0	0	0	4.49788e+07	0	0	0	0	0	0	0	0		0				0				0				0				0				0				0
G1SHB9	Uncharacterized protein OS=Oryctolagus cuniculus GN=CAPG PE=4 SV=2 - [G1SHB9_RABIT]	0	0	819319	0	0	0	0	0	0	0	0	1.31607e+06	0	0	0	0	437501	0	0	0	2.09332e+06	925454		0							2.94489	4.02	1	1					1.93123	3.74	1	1		0				0
G1U6C7	ATP synthase subunit beta OS=Oryctolagus cuniculus PE=3 SV=1 - [G1U6C7_RABIT]	551513	0	0	0	33080.3	0	0	0	0	0	0	0	0	0	0	0	0	0	0	0	2.28733e+06	0	2.64793	1.96	1	1		0								0			3.13212	2.54	1	1		0
G1T4P1	Uncharacterized protein OS=Oryctolagus cuniculus GN=ANGPTL7 PE=4 SV=1 - [G1T4P1_RABIT]	0	0	0	0	0	0	0	0	0	0	4.54832e+06	0	0	0	1.97707e+06	0	0	0	0	0	0	0		0				0				0												0				0
G1TNS4	Tubulin alpha chain OS=Oryctolagus cuniculus GN=TUBA1C PE=3 SV=1 - [G1TNS4_RABIT]	1.19577e+06	2.33365e+06	2.64465e+06	0	1.10898e+06	0	0	0	0	0	0	8.56076e+06	0	0	0	2.34332e+06	1.22212e+06	0	0	2.46928e+06	7.60131e+06	0	15.4709	15.37	4	5	2.63158	4.01	1	1	8.89436	8.46	2	2		0			5.02704	4.01	1	2		0
G1SM40	Uncharacterized protein OS=Oryctolagus cuniculus GN=XYLT2 PE=4 SV=2 - [G1SM40_RABIT]	0	0	0	0	0	0	3.29003e+06	0	0	0	0	0	0	0	0	0	0	0	0	0	0	0		0								0				0								0			0	4.05
G1T841	Testis anion transporter 1 OS=Oryctolagus cuniculus GN=SLC26A8 PE=3 SV=2 - [G1T841_RABIT]	0	2.18406e+06	0	0	0	0	0	0	0	0	0	0	0	0	0	0	0	0	0	0	0	0		0			0	3.09	1	1						0								0				0
G1U5W5	Uncharacterized protein OS=Oryctolagus cuniculus GN=NRDC PE=4 SV=1 - [G1U5W5_RABIT]	0	0	0	0	0	0	0	0	0	0	0	3.45302e+07	0	0	0	0	0	0	0	0	0	0		0				0				0				0				0				0				0
G1T2M9	SPARC OS=Oryctolagus cuniculus GN=SPARC PE=4 SV=1 - [G1T2M9_RABIT]	291216	0	0	0	0	0	0	0	0	0	0	0	0	0	0	0	0	0	0	0	627723	0	2.25106	4.59	1	1																		0
G1ST69	Uncharacterized protein OS=Oryctolagus cuniculus GN=LMNB1 PE=3 SV=1 - [G1ST69_RABIT]	834864	0	0	0	0	0	0	0	0	0	0	0	0	0	0	0	0	0	0	0	0	0	2.89756	1.36	1	1		0				0				0				0				0				0
G1TEA3	Uncharacterized protein OS=Oryctolagus cuniculus GN=SDPR PE=4 SV=1 - [G1TEA3_RABIT]	0	0	0	0	0	0	0	0	0	0	0	0	0	0	0	0	0	0	0	0	0	0		0				0																0				0
G1SH05	Tubulin beta chain OS=Oryctolagus cuniculus GN=TUBB PE=3 SV=1 - [G1SH05_RABIT]	460708	0	0	0	628198	0	0	0	0	0	0	5.52112e+06	0	0	0	0	753404	0	0	0	3.30439e+06	0	4.95677	6.08	2	2		0								0			2.94367	2.7	1	1		0				0
G1TWL4	40S ribosomal protein SA OS=Oryctolagus cuniculus GN=LOC100340199 PE=1 SV=2 - [G1TWL4_RABIT]	437020	0	0	0	0	0	0	0	0	0	0	0	0	0	0	0	0	0	0	0	2.18007e+06	0	4.11073	5.76	1	1						0																0
G1TRI3	Ferritin OS=Oryctolagus cuniculus PE=3 SV=1 - [G1TRI3_RABIT]	0	1.35863e+06	1.99875e+06	0	0	0	0	0	0	0	0	0	0	0	0	0	0	0	0	2.31204e+06	0	1.35319e+06		0			2.09195	4.27	1	1	0	4.27	1	1						0				0
G1T5V9	Uncharacterized protein OS=Oryctolagus cuniculus GN=COL2A1 PE=4 SV=2 - [G1T5V9_RABIT]	0	0	0	0	0	0	0	0	0	0	0	0	0	0	1.74218e+06	0	0	0	0	0	0	0		0				0				0				0				0				0				0
G1SPP3	Uncharacterized protein OS=Oryctolagus cuniculus GN=KRT4 PE=3 SV=1 - [G1SPP3_RABIT]	2.3681e+06	3.7721e+06	5.97451e+06	6.50636e+06	0	0	0	0	0	0	0	4.48229e+06	0	0	0	4.0187e+06	4.92033e+06	0	0	5.30781e+06	7.39291e+06	0	1.83422	1.17	1	1	2.68229	1.34	1	1	2.38285	1.34	1	1	2.23674	1.17	1	1						0				0
G1TFC2	Uncharacterized protein OS=Oryctolagus cuniculus GN=PEX26 PE=3 SV=2 - [G1TFC2_RABIT]	1.89251e+06	2.33365e+06	3.84825e+06	0	1.10898e+06	0	0	0	0	0	0	7.44875e+06	0	0	0	2.34332e+06	0	0	0	2.46928e+06	5.81285e+06	0	3.13352	2.06	1	1	2.63158	2.06	1	1	3.70743	2.06	1	1		0			5.02704	2.06	1	2		0				0
G1TX67	L-lactate dehydrogenase OS=Oryctolagus cuniculus GN=LDHA PE=3 SV=1 - [G1TX67_RABIT]	0	0	1.28227e+06	0	0	0	0	0	0	0	0	2.6642e+06	0	2.05505e+06	0	0	0	0	0	0	0	0		0							2.93747	3.32	1	1						0				0				0
G1T0B7	Tubulin alpha chain OS=Oryctolagus cuniculus PE=3 SV=1 - [G1T0B7_RABIT]	1.19577e+06	2.33365e+06	2.64465e+06	0	1.10898e+06	0	0	0	0	0	0	8.56076e+06	0	0	0	2.34332e+06	1.22212e+06	0	0	2.46928e+06	7.55229e+06	0	11.9011	12.98	3	4	2.63158	4.33	1	1	8.89436	9.13	2	2		0			5.02704	4.33	1	2		0				0
G1U031	Tubulin alpha chain OS=Oryctolagus cuniculus GN=TUBA3E PE=3 SV=2 - [G1U031_RABIT]	1.19577e+06	2.33365e+06	2.64465e+06	0	1.10898e+06	0	0	0	0	0	0	8.56076e+06	0	0	0	2.34332e+06	1.22212e+06	0	0	2.46928e+06	7.55229e+06	0	11.9011	10.95	3	4	2.63158	3.65	1	1	8.89436	7.71	2	2		0			5.02704	3.65	1	2		0				0
G1T8N1	Histone H2B OS=Oryctolagus cuniculus GN=HIST1H2BA PE=3 SV=1 - [G1T8N1_RABIT]	4.5727e+06	4.99855e+06	4.1213e+06	2.68597e+06	0	0	0	0	0	0	7.07896e+06	1.04468e+07	0	0	0	6.05801e+06	924852	0	0	6.36009e+06	4.19958e+06	0	2.04791	7.09	1	1	3.9932	14.17	2	2	0	14.96	2	2	2.14166	8.66	1	1		0				0
G1SJZ9	Thioredoxin OS=Oryctolagus cuniculus GN=LOC100359245 PE=3 SV=1 - [G1SJZ9_RABIT]	0	772930	0	0	0	0	0	0	0	0	0	0	0	0	0	0	0	0	0	1.46486e+06	0	0		0			3.08057	8.57	1	1
G1TXN1	Uncharacterized protein OS=Oryctolagus cuniculus GN=NIT2 PE=4 SV=2 - [G1TXN1_RABIT]	0	0	0	0	0	0	706702	0	0	0	0	0	0	0	0	0	0	0	0	0	0	0		0				0				0				0				0				0			1.66484	2.83
G1U7D7	Uncharacterized protein OS=Oryctolagus cuniculus GN=LOC100343501 PE=3 SV=1 - [G1U7D7_RABIT]	0	0	0	0	0	0	0	0	0	0	0	0	0	0	0	0	0	0	0	0	344084	0		0								0				0												0
G1SG07	Uncharacterized protein OS=Oryctolagus cuniculus GN=LRRC8A PE=4 SV=2 - [G1SG07_RABIT]	0	0	0	0	0	0	0	0	0	0	0	0	0	0	0	0	0	0	0	0	1.37134e+06	0		0				0								0				0
G1SHY2	Uncharacterized protein OS=Oryctolagus cuniculus GN=KRT75 PE=3 SV=1 - [G1SHY2_RABIT]	2.3681e+06	0	0	6.50636e+06	0	0	0	0	0	0	0	0	0	0	0	4.6794e+06	3.26891e+06	0	0	0	7.59999e+06	0	1.83422	1.23	1	1		0				0			2.23674	1.23	1	1						0				0
G1T072	Uncharacterized protein OS=Oryctolagus cuniculus GN=COL4A5 PE=4 SV=1 - [G1T072_RABIT]	0	0	0	0	0	0	0	0	0	0	0	171482	0	0	0	0	0	0	0	0	0	0		0				0				0				0				0				0				0
G1SHG5	Uncharacterized protein OS=Oryctolagus cuniculus GN=PKD2 PE=4 SV=1 - [G1SHG5_RABIT]	0	0	0	0	0	0	0	0	0	0	0	0	0	0	0	0	0	0	0	0	0	0		0				0				0				0			0	2.58	1	1		0				0
G1U2Y1	Uncharacterized protein OS=Oryctolagus cuniculus PE=3 SV=1 - [G1U2Y1_RABIT]	0	0	0	0	0	0	0	0	0	0	0	0	0	0	0	0	0	0	0	0	344084	0		0				0																0				0
G1TXI0	Uncharacterized protein OS=Oryctolagus cuniculus GN=FKBP11 PE=3 SV=2 - [G1TXI0_RABIT]	0	0	0	0	0	0	0	0	0	0	0	0	0	0	0	0	0	0	0	0	344084	0		0				0				0												0				0
G1U6Z8	Uncharacterized protein OS=Oryctolagus cuniculus PE=3 SV=2 - [G1U6Z8_RABIT]	0	3.7721e+06	5.97451e+06	0	0	0	0	0	0	0	0	4.51071e+06	0	0	0	3.35801e+06	0	0	0	5.30781e+06	6.39514e+06	0		0			2.68229	3.9	1	1	2.38285	3.9	1	1		0								0				0
G1SFV1	Protein disulfide-isomerase OS=Oryctolagus cuniculus GN=PDIA4 PE=3 SV=1 - [G1SFV1_RABIT]	767849	0	0	0	0	0	0	0	0	0	0	0	0	0	0	0	0	0	0	0	1.24194e+06	0	0	3.55	1	1																		0				0
G1TKC9	Transforming growth factor-beta-induced protein ig-h3 OS=Oryctolagus cuniculus GN=TGFBI PE=4 SV=1 - [G1TKC9_RABIT]	358290	933003	0	0	0	0	0	0	0	0	0	0	0	0	0	0	354172	0	0	0	919379	0	5.51672	2.93	2	2	5.45683	2.05	1	2		0												0
G1U2T9	L-lactate dehydrogenase OS=Oryctolagus cuniculus PE=3 SV=1 - [G1U2T9_RABIT]	0	0	1.28227e+06	0	0	0	0	0	0	0	0	2.6642e+06	0	2.05505e+06	0	0	0	0	0	0	0	0		0							2.93747	3.67	1	1										0				0
G1SX49	Uncharacterized protein OS=Oryctolagus cuniculus GN=CHN2 PE=4 SV=1 - [G1SX49_RABIT]	0	0	0	0	0	0	0	0	0	0	0	0	0	0	0	0	0	0	0	0	0	0		0				0				0				0								0				0
G1SUS5	Uncharacterized protein OS=Oryctolagus cuniculus GN=FBN2 PE=4 SV=2 - [G1SUS5_RABIT]	0	0	0	0	0	0	0	0	0	0	0	0	0	0	0	0	0	0	0	1.45709e+06	2.62291e+06	0		0				0				0				0				0				0				0
G1U7T6	Uncharacterized protein OS=Oryctolagus cuniculus GN=LOC100345838 PE=3 SV=1 - [G1U7T6_RABIT]	2.3681e+06	0	0	6.50636e+06	0	0	0	0	0	0	0	0	0	0	0	4.6794e+06	4.92033e+06	0	0	0	7.59999e+06	0	1.83422	1.48	1	1		0				0			2.23674	1.48	1	1		0				0				0
G1TA35	DNA ligase OS=Oryctolagus cuniculus GN=LIG4 PE=3 SV=1 - [G1TA35_RABIT]	0	0	0	0	0	0	0	0	0	0	0	0	0	5.66063e+07	0	0	0	0	0	0	0	0		0				0				0				0				0				0				0
G1SP94	Uncharacterized protein OS=Oryctolagus cuniculus GN=ZFYVE19 PE=4 SV=1 - [G1SP94_RABIT]	0	0	0	0	0	0	0	0	0	0	0	0	0	0	0	0	0	0	0	0	0	0		0			0	5.66	1	1		0								0				0				0
G1SE19	Uncharacterized protein OS=Oryctolagus cuniculus GN=RSPO2 PE=4 SV=2 - [G1SE19_RABIT]	0	0	0	0	0	0	0	0	0	0	0	0	0	0	0	0	0	0	0	0	0	0		0				0				0								0				0				0
G1SMP0	Uncharacterized protein OS=Oryctolagus cuniculus GN=IQSEC3 PE=4 SV=2 - [G1SMP0_RABIT]	0	0	0	1.24708e+06	0	0	0	0	0	0	2.80434e+06	0	0	0	0	0	0	0	0	0	0	0		0				0				0			2.2921	1.39	1	1		0				0				0
G1TSG1	Uncharacterized protein OS=Oryctolagus cuniculus GN=RPL22 PE=4 SV=1 - [G1TSG1_RABIT]	0	0	0	0	0	0	0	0	0	0	0	0	0	0	0	0	0	0	0	0	0	0		0			3.06661	11.72	1	1		0												0
G1T3V2	Uncharacterized protein OS=Oryctolagus cuniculus GN=HSPB1 PE=3 SV=1 - [G1T3V2_RABIT]	1.10649e+06	0	0	0	0	0	0	0	0	0	0	0	0	0	0	0	739378	0	0	1.61923e+06	2.1881e+06	0	9.06694	12.75	2	3										0
G1SR37	Uncharacterized protein OS=Oryctolagus cuniculus GN=WDR89 PE=4 SV=1 - [G1SR37_RABIT]	0	0	0	0	0	0	0	0	0	0	0	0	0	0	0	0	0	0	0	0	0	0		0								0																0
G1SJG0	Uncharacterized protein OS=Oryctolagus cuniculus GN=LOX PE=4 SV=2 - [G1SJG0_RABIT]	7.83242e+06	0	0	0	0	0	0	2.0914e+06	0	0	0	0	0	0	0	0	0	678379	546081	544044	3.08696e+06	0	2.77269	4.94	1	1						0				0				0				0				0
U3KLT3	Uncharacterized protein OS=Oryctolagus cuniculus PE=4 SV=1 - [U3KLT3_RABIT]	0	0	0	0	0	0	0	0	0	0	0	0	0	0	0	6.18458e+06	0	0	0	3.53279e+06	1.16083e+06	0		0												0
G1T0W8	Fibrinogen beta chain OS=Oryctolagus cuniculus GN=FGB PE=4 SV=2 - [G1T0W8_RABIT]	0	0	0	0	0	0	0	0	0	0	0	2.19999e+06	0	0	0	0	323649	0	0	0	1.27089e+06	0		0				0				0												0				0
G1U6H6	Uncharacterized protein OS=Oryctolagus cuniculus GN=FHL1 PE=4 SV=2 - [G1U6H6_RABIT]	0	0	0	0	0	0	0	0	0	0	0	2.76858e+06	0	0	0	0	0	0	0	0	1.48297e+06	0		0								0				0				0				0				0
G1T6D3	Uncharacterized protein OS=Oryctolagus cuniculus GN=KRT72 PE=3 SV=1 - [G1T6D3_RABIT]	0	3.7721e+06	5.97451e+06	0	0	0	0	0	0	0	0	4.48229e+06	0	0	0	3.35801e+06	0	0	0	5.30781e+06	7.28937e+06	0		0			2.68229	1.64	1	1	2.38285	1.64	1	1		0								0				0
G1TQR3	Tubulin alpha chain OS=Oryctolagus cuniculus GN=LOC100350967 PE=3 SV=1 - [G1TQR3_RABIT]	1.19577e+06	2.33365e+06	2.64465e+06	0	1.10898e+06	0	0	0	0	0	0	8.56076e+06	0	0	0	2.34332e+06	1.22212e+06	0	0	2.46928e+06	7.55229e+06	0	11.9011	13.01	3	4	2.63158	4.34	1	1	8.89436	9.16	2	2		0			5.02704	4.34	1	2		0				0
G1TBC1	Endoplasmin OS=Oryctolagus cuniculus GN=HSP90B1 PE=3 SV=1 - [G1TBC1_RABIT]	703577	0	1.38604e+06	0	659281	0	0	0	0	0	0	0	0	0	0	0	462572	0	0	947594	1.55594e+06	687954	6.87902	4.13	2	2					10.1717	5.16	3	3		0			3.55256	1.81	1	1		0
G1T1V9	Uncharacterized protein OS=Oryctolagus cuniculus GN=HSPA2 PE=3 SV=1 - [G1T1V9_RABIT]	0	0	4.90562e+06	1.05758e+06	630111	0	0	0	0	0	0	2.66884e+06	0	0	0	1.08183e+06	0	0	0	3.66658e+06	0	0		0							3.21065	1.73	1	1	2.62341	1.73	1	1	2.26171	2.05	1	1
G1TTF6	Uncharacterized protein OS=Oryctolagus cuniculus GN=NLRC3 PE=4 SV=1 - [G1TTF6_RABIT]	0	0	0	0	0	0	0	0	0	0	0	0	0	0	0	0	0	0	0	0	0	0	0	1.3	1	1						0				0				0				0				0
G1U9I8	Uncharacterized protein OS=Oryctolagus cuniculus GN=KRT1 PE=3 SV=2 - [G1U9I8_RABIT]	2.22832e+06	3.7721e+06	5.97451e+06	2.34076e+06	0	0	0	0	2.35245e+06	0	0	4.48229e+06	0	0	0	3.35801e+06	3.44722e+06	0	1.46868e+06	5.30781e+06	7.28937e+06	890725	4.93352	3.93	2	2	2.68229	1.31	1	1	2.38285	1.31	1	1	3.76962	1.96	1	1						0				0
G1T754	Uncharacterized protein OS=Oryctolagus cuniculus GN=LOC100350988 PE=3 SV=1 - [G1T754_RABIT]	2.3681e+06	0	0	6.50636e+06	0	0	0	0	0	0	0	0	0	0	0	4.6794e+06	4.92033e+06	0	0	0	7.59999e+06	0	1.83422	1.44	1	1		0				0			2.23674	1.44	1	1						0				0
G1SCM1	Uncharacterized protein OS=Oryctolagus cuniculus GN=COL4A3 PE=4 SV=2 - [G1SCM1_RABIT]	0	0	0	0	0	0	0	0	0	0	0	0	0	0	0	0	2.26856e+07	0	0	3.57853e+06	0	0		0				0				0				0				0				0				0
G1SHX4	Uncharacterized protein OS=Oryctolagus cuniculus GN=KRT84 PE=3 SV=1 - [G1SHX4_RABIT]	2.3681e+06	3.7721e+06	5.97451e+06	6.50636e+06	0	0	0	0	0	0	0	4.51071e+06	0	0	0	4.0187e+06	4.92033e+06	0	0	5.30781e+06	6.99757e+06	0	1.83422	1.29	1	1	2.68229	1.47	1	1	2.38285	1.47	1	1	2.23674	1.29	1	1						0				0
G1SKT4	ATP synthase subunit alpha OS=Oryctolagus cuniculus GN=ATP5A1 PE=3 SV=1 - [G1SKT4_RABIT]	0	0	0	0	0	0	0	0	0	0	0	796219	0	0	0	0	452136	0	0	0	1.2824e+06	0		0								0				0				0				0				0
U3KP46	Uncharacterized protein OS=Oryctolagus cuniculus GN=TUBB1 PE=3 SV=1 - [U3KP46_RABIT]	0	0	0	0	0	0	0	0	0	0	0	6.62867e+06	0	0	0	0	0	0	0	0	2.00682e+06	0		0				0												0								0
G1SRY2	Uncharacterized protein OS=Oryctolagus cuniculus GN=GRM1 PE=3 SV=2 - [G1SRY2_RABIT]	0	0	0	0	0	0	0	0	0	0	0	0	0	0	0	1.43254e+06	0	0	0	0	0	0		0				0								0				0								0
G1TGX3	Uncharacterized protein OS=Oryctolagus cuniculus GN=FRMPD1 PE=4 SV=1 - [G1TGX3_RABIT]	0	0	0	0	0	0	0	0	0	0	0	0	0	0	0	0	0	0	0	0	0	0		0				0				0				0				0				0				0
G1T1Y7	Uncharacterized protein OS=Oryctolagus cuniculus GN=KRT14 PE=3 SV=2 - [G1T1Y7_RABIT]	1.19411e+06	0	0	0	0	0	0	0	0	0	0	0	0	0	0	0	5.20623e+06	0	0	0	0	0	2.27527	2.03	1	1										0								0				0
G1TQM9	40S ribosomal protein SA OS=Oryctolagus cuniculus GN=RPSA PE=3 SV=2 - [G1TQM9_RABIT]	437020	0	0	0	0	0	0	0	0	0	0	0	0	0	0	0	0	0	0	0	2.26744e+06	0	4.11073	5.76	1	1		0								0
G1TD71	Uncharacterized protein OS=Oryctolagus cuniculus GN=LOC100339781 PE=4 SV=1 - [G1TD71_RABIT]	0	0	0	0	0	0	0	0	0	0	0	0	0	0	0	0	0	0	0	0	0	0		0								0																0
G1SKE3	Uncharacterized protein OS=Oryctolagus cuniculus PE=3 SV=1 - [G1SKE3_RABIT]	2.3681e+06	0	0	6.50636e+06	0	0	0	0	0	0	0	0	0	0	0	4.6794e+06	4.92033e+06	0	0	0	7.59999e+06	0	1.83422	1.44	1	1		0				0			2.23674	1.44	1	1						0				0
G1TUA3	Uncharacterized protein OS=Oryctolagus cuniculus PE=3 SV=1 - [G1TUA3_RABIT]	0	0	0	0	0	0	0	0	0	0	0	0	0	0	0	0	187671	0	0	0	1.11479e+06	0		0								0				0												0
G1SUH1	Uncharacterized protein OS=Oryctolagus cuniculus GN=KRT72 PE=3 SV=1 - [G1SUH1_RABIT]	0	3.7721e+06	5.97451e+06	0	0	0	0	0	0	0	0	4.48229e+06	0	0	0	3.35801e+06	0	0	0	5.30781e+06	7.28937e+06	0		0			2.68229	1.56	1	1	2.38285	1.56	1	1		0								0				0
G1SKM2	Uncharacterized protein OS=Oryctolagus cuniculus GN=FBN1 PE=4 SV=1 - [G1SKM2_RABIT]	0	0	0	0	734374	0	0	0	0	0	1.8485e+06	1.49378e+06	0	0	1.75437e+06	0	384669	0	0	966374	1.8369e+06	615233		0				0				0				0			0	0.28	1	1		0				0
G1TBY1	Uncharacterized protein OS=Oryctolagus cuniculus GN=CTSB PE=3 SV=1 - [G1TBY1_RABIT]	327866	0	0	0	0	0	0	0	0	0	0	0	0	0	0	0	0	0	0	0	0	0	3.09365	5.31	1	1										0				0
G1SS18	Uncharacterized protein OS=Oryctolagus cuniculus GN=KRT8 PE=3 SV=1 - [G1SS18_RABIT]	2.3681e+06	3.7721e+06	5.97451e+06	6.50636e+06	0	0	0	0	0	0	0	4.48229e+06	0	0	0	4.0187e+06	4.92033e+06	0	0	5.30781e+06	7.39291e+06	0	1.83422	1.87	1	1	2.68229	2.14	1	1	2.38285	2.14	1	1	2.23674	1.87	1	1		0				0				0
G1TK32	Uncharacterized protein OS=Oryctolagus cuniculus PE=4 SV=2 - [G1TK32_RABIT]	0	0	0	0	0	0	0	0	0	0	0	0	0	0	0	0	0	0	0	0	0	0	2.4115	16.29	1	1
G1SI18	Uncharacterized protein OS=Oryctolagus cuniculus GN=TCF4 PE=4 SV=2 - [G1SI18_RABIT]	68285.6	0	0	0	0	0	0	0	0	0	0	0	0	0	0	0	0	0	0	0	0	0	0	6.96	1	1		0				0				0								0				0
G1TIQ3	Uncharacterized protein OS=Oryctolagus cuniculus GN=ZFHX2 PE=4 SV=1 - [G1TIQ3_RABIT]	0	0	0	0	0	0	0	0	0	0	0	0	0	0	0	9.10565e+06	1.1805e+06	0	0	0	0	0		0				0				0				0				0				0				0
G1TLT8	40S ribosomal protein SA OS=Oryctolagus cuniculus GN=RPSA PE=3 SV=1 - [G1TLT8_RABIT]	437020	0	0	0	0	0	0	0	0	0	0	0	0	0	0	0	0	0	0	0	2.26744e+06	0	4.11073	5.76	1	1																						0
G1SJM0	Uncharacterized protein OS=Oryctolagus cuniculus GN=MED29 PE=4 SV=1 - [G1SJM0_RABIT]	0	0	0	0	0	0	0	0	0	0	0	0	0	0	0	0	0	0	0	0	1.68266e+07	0		0																0
G1TZ31	Uncharacterized protein OS=Oryctolagus cuniculus GN=FKBP7 PE=4 SV=1 - [G1TZ31_RABIT]	271631	0	0	0	0	0	0	0	0	0	0	0	0	0	0	0	0	0	0	0	0	0	0	5.93	1	1		0				0				0				0				0				0
G1TTY0	Uncharacterized protein OS=Oryctolagus cuniculus GN=LOC100358392 PE=4 SV=1 - [G1TTY0_RABIT]	1.42923e+06	0	0	0	0	0	0	0	0	0	0	0	0	0	0	0	1.02903e+06	0	0	0	2.98064e+06	0	3.56872	2.61	1	1		0								0								0
G1TYJ3	Uncharacterized protein OS=Oryctolagus cuniculus GN=DPYS PE=4 SV=1 - [G1TYJ3_RABIT]	0	0	0	0	0	0	0	0	0	0	0	0	0	0	0	0	0	0	0	0	989182	0		0				0				0				0				0				0				0
G1U9S3	Uncharacterized protein OS=Oryctolagus cuniculus PE=4 SV=1 - [G1U9S3_RABIT]	0	0	0	0	0	0	0	0	0	0	0	0	0	0	0	390705	0	0	0	0	0	0		0				0				0				0				0				0				0
G1U7K9	Uncharacterized protein OS=Oryctolagus cuniculus PE=4 SV=1 - [G1U7K9_RABIT]	565237	0	0	0	0	0	0	0	0	0	0	985073	0	0	0	0	0	0	0	0	1.12491e+06	0	3.64754	7.69	1	1						0								0
G1SE51	Uncharacterized protein OS=Oryctolagus cuniculus GN=SPAG9 PE=4 SV=2 - [G1SE51_RABIT]	0	0	0	0	0	0	0	0	0	0	0	0	0	4.62219e+08	0	0	0	0	0	0	0	0		0				0				0				0				0				0				0
G1SH81	Uncharacterized protein OS=Oryctolagus cuniculus GN=NACA2 PE=4 SV=2 - [G1SH81_RABIT]	625528	0	0	0	0	0	0	0	0	0	0	0	0	0	0	0	0	0	0	0	0	0	3.32739	6.4	1	1		0
G1SJQ4	Uncharacterized protein OS=Oryctolagus cuniculus GN=LOC100008687 PE=3 SV=1 - [G1SJQ4_RABIT]	0	0	0	0	0	0	0	0	0	0	0	0	0	6.71742e+06	0	0	0	0	0	0	0	0		0				0				0				0				0				0				0
G1U7C5	Uncharacterized protein OS=Oryctolagus cuniculus GN=RRBP1 PE=4 SV=1 - [G1U7C5_RABIT]	0	0	918669	0	0	0	0	0	0	0	0	0	0	0	0	0	0	0	0	0	1.96254e+06	386548		0				0			6.95745	2.08	2	2		0				0				0				0
G1TPK6	Uncharacterized protein OS=Oryctolagus cuniculus PE=4 SV=1 - [G1TPK6_RABIT]	0	0	0	0	0	0	0	0	0	0	0	0	0	0	0	0	0	0	0	0	0	0		0				0				0				0												0
G1TI08	Transgelin OS=Oryctolagus cuniculus PE=3 SV=1 - [G1TI08_RABIT]	0	0	0	0	0	0	0	0	0	0	0	0	0	0	0	0	0	0	0	0	1.0499e+06	0		0				0				0								0				0
G1STV0	Calpastatin OS=Oryctolagus cuniculus GN=CAST PE=4 SV=2 - [G1STV0_RABIT]	0	0	0	0	0	0	0	0	0	0	0	0	0	0	0	0	221530	0	0	0	913649	0		0				0				0				0				0				0				0
G1TQC0	Uncharacterized protein OS=Oryctolagus cuniculus PE=4 SV=2 - [G1TQC0_RABIT]	0	0	0	0	0	0	0	0	0	0	0	0	0	0	0	0	0	0	0	0	0	0		0				0				0				0				0				0				0
G1TIF6	Uncharacterized protein OS=Oryctolagus cuniculus PE=4 SV=1 - [G1TIF6_RABIT]	0	0	0	0	0	0	0	0	0	0	0	0	0	0	0	0	0	0	0	0	585025	0		0								0												0				0
U3KPH6	Uncharacterized protein OS=Oryctolagus cuniculus PE=4 SV=1 - [U3KPH6_RABIT]	0	0	0	0	0	0	0	0	0	0	4.8617e+06	0	0	0	0	0	0	0	0	0	0	0		0								0				0								0
G1TFV7	Uncharacterized protein OS=Oryctolagus cuniculus GN=LOC100008973 PE=3 SV=1 - [G1TFV7_RABIT]	1.70573e+06	0	0	0	0	0	0	0	0	0	0	0	0	0	0	2.98749e+06	1.60496e+06	0	0	5.93344e+06	1.33715e+06	0	3.14483	2.66	1	1						0																0
G1T7S0	Uncharacterized protein OS=Oryctolagus cuniculus GN=MYL12B PE=4 SV=2 - [G1T7S0_RABIT]	0	0	0	0	0	0	0	0	0	0	0	0	0	0	0	0	0	0	0	0	1.60392e+06	0		0								0				0								0				0
G1TQS9	Uncharacterized protein OS=Oryctolagus cuniculus GN=RRBP1 PE=4 SV=1 - [G1TQS9_RABIT]	0	0	918669	0	0	0	0	0	0	0	0	0	0	0	0	0	0	0	0	0	1.96254e+06	386548		0				0			6.95745	2.03	2	2		0				0				0				0
G1TX42	Uncharacterized protein OS=Oryctolagus cuniculus PE=4 SV=1 - [G1TX42_RABIT]	0	0	0	0	0	0	0	0	0	0	0	0	0	0	0	0	0	0	0	0	0	416808		0							4.16087	7.41	1	1
G1SQV0	Uncharacterized protein OS=Oryctolagus cuniculus GN=FAM180B PE=4 SV=1 - [G1SQV0_RABIT]	314086	0	0	0	0	0	0	0	0	0	0	0	0	0	0	0	0	0	0	0	0	0	1.67266	4.17	1	1
G1SWB8	Uncharacterized protein OS=Oryctolagus cuniculus GN=KRT27 PE=3 SV=1 - [G1SWB8_RABIT]	1.19411e+06	0	0	0	0	0	0	0	0	0	0	0	0	0	0	0	3.9638e+06	0	0	0	0	0	2.27527	1.96	1	1										0				0				0
G1T8N6	Uncharacterized protein OS=Oryctolagus cuniculus GN=YBX2 PE=4 SV=1 - [G1T8N6_RABIT]	0	0	0	0	0	0	0	0	0	0	0	0	0	0	0	0	0	0	0	0	585025	0		0				0								0								0				0
G1T7Z6	Phosphoglycerate kinase OS=Oryctolagus cuniculus GN=LOC100348124 PE=3 SV=1 - [G1T7Z6_RABIT]	0	0	0	0	0	0	0	0	0	0	0	0	0	0	0	0	0	0	0	0	709387	0		0				0								0				0				0				0
G1U9T6	Troponin T, fast skeletal muscle OS=Oryctolagus cuniculus GN=TNNT3 PE=4 SV=1 - [G1U9T6_RABIT]	0	0	0	0	0	0	0	0	0	0	0	0	0	4.97556e+06	0	0	0	0	0	0	0	0		0
G1U9R6	Fibronectin OS=Oryctolagus cuniculus GN=FN1 PE=4 SV=1 - [G1U9R6_RABIT]	0	0	0	0	0	0	0	0	0	0	0	0	0	0	0	0	0	0	0	0	765949	0		0				0				0				0				0				0				0
G1TXJ9	Uncharacterized protein OS=Oryctolagus cuniculus PE=4 SV=1 - [G1TXJ9_RABIT]	0	0	0	0	0	0	0	0	0	0	0	0	0	0	0	0	0	0	0	0	570593	0		0				0								0			2.1109	12.87	1	1
G1SFS1	Uncharacterized protein OS=Oryctolagus cuniculus PE=4 SV=1 - [G1SFS1_RABIT]	0	0	0	0	0	0	0	0	0	0	0	0	0	0	0	0	0	0	0	0	570593	0		0				0											2.1109	13.83	1	1		0
G1SUQ2	Uncharacterized protein OS=Oryctolagus cuniculus GN=CAPN8 PE=3 SV=1 - [G1SUQ2_RABIT]	0	0	0	0	0	0	0	0	0	0	0	0	0	0	0	0	0	0	0	0	0	0	0	4.76	1	1		0				0				0				0								0
G1SEI1	Uncharacterized protein OS=Oryctolagus cuniculus GN=CLASP2 PE=4 SV=2 - [G1SEI1_RABIT]	0	0	0	0	0	0	0	0	0	0	0	4.10704e+07	0	0	0	0	0	0	0	0	0	0		0				0				0				0				0				0				0
G1TRF1	Uncharacterized protein OS=Oryctolagus cuniculus GN=HSPB1 PE=3 SV=1 - [G1TRF1_RABIT]	1.10649e+06	0	0	0	0	0	0	0	0	0	0	0	0	0	0	0	739378	0	0	1.61923e+06	2.1881e+06	0	9.06694	13.83	2	3										0
G1T9B4	Uncharacterized protein OS=Oryctolagus cuniculus GN=METTL21C PE=4 SV=2 - [G1T9B4_RABIT]	0	0	0	0	0	0	0	0	0	0	0	0	0	0	0	0	0	0	0	0	0	0		0				0				0				0				0				0				0
G1TVX1	Uncharacterized protein OS=Oryctolagus cuniculus GN=PPP1R3F PE=4 SV=1 - [G1TVX1_RABIT]	0	0	0	0	0	0	0	0	0	0	0	104171	0	0	0	0	0	0	0	0	0	0		0				0				0				0				0				0				0
G1TUZ5	Uncharacterized protein OS=Oryctolagus cuniculus PE=4 SV=1 - [G1TUZ5_RABIT]	0	0	0	0	0	0	0	0	0	0	0	0	0	0	0	0	0	0	0	0	570593	0		0												0			2.1109	13.98	1	1		0				0
G1TS97	Uncharacterized protein OS=Oryctolagus cuniculus GN=YBX3 PE=4 SV=1 - [G1TS97_RABIT]	0	0	0	0	0	0	0	0	0	0	0	0	0	0	0	0	0	0	0	0	585025	0		0				0				0								0				0				0
G1T3X8	Uncharacterized protein OS=Oryctolagus cuniculus GN=HSPA12B PE=4 SV=1 - [G1T3X8_RABIT]	0	0	0	0	0	0	0	0	0	0	0	0	0	0	0	0	0	0	0	0	0	0		0				0				0								0				0				0
G1T3Y8	Uncharacterized protein OS=Oryctolagus cuniculus GN=HSPD1 PE=3 SV=2 - [G1T3Y8_RABIT]	0	0	0	0	0	0	0	0	0	0	0	0	0	0	0	0	0	0	0	0	355548	0		0				0				0				0												0
G1STH4	Uncharacterized protein OS=Oryctolagus cuniculus GN=GNA13 PE=4 SV=2 - [G1STH4_RABIT]	0	0	0	0	7.84406e+08	0	0	0	0	0	0	0	0	0	0	0	0	0	0	0	0	0		0				0				0				0			0	2.99	1	1		0				0
G1T8T1	Uncharacterized protein OS=Oryctolagus cuniculus GN=KRT28 PE=3 SV=1 - [G1T8T1_RABIT]	1.19411e+06	0	0	0	0	0	0	0	0	0	0	0	0	0	0	0	3.9638e+06	0	0	0	0	0	2.27527	2.24	1	1		0				0								0								0
G1TLE3	Phosphoglycerate kinase OS=Oryctolagus cuniculus PE=3 SV=2 - [G1TLE3_RABIT]	0	0	0	0	0	0	0	0	0	0	0	0	0	0	0	0	0	0	0	0	709387	0		0				0								0				0				0				0
G1TTU4	Uncharacterized protein OS=Oryctolagus cuniculus PE=4 SV=2 - [G1TTU4_RABIT]	0	0	0	0	0	0	0	0	0	0	0	0	0	0	0	0	0	0	0	0	1.23766e+06	0		0																0				0
G1SRU9	Uncharacterized protein OS=Oryctolagus cuniculus GN=FNIP2 PE=4 SV=2 - [G1SRU9_RABIT]	0	0	0	0	0	0	0	0	0	0	0	0	2.71712e+06	0	0	0	0	0	0	0	0	0		0				0				0				0				0				0				0
G1TQI2	Uncharacterized protein OS=Oryctolagus cuniculus GN=DPYSL4 PE=4 SV=1 - [G1TQI2_RABIT]	0	0	0	0	0	0	0	0	0	0	0	0	0	0	0	0	0	0	0	0	989182	0		0				0				0				0				0				0				0
G1TNL4	Uncharacterized protein OS=Oryctolagus cuniculus GN=PI4K2A PE=4 SV=1 - [G1TNL4_RABIT]	0	0	0	1.54823e+06	0	0	0	0	0	0	0	0	0	0	0	0	0	0	0	0	0	0		0				0							2.46586	4.36	1	1						0				0
G1SRX8	Uncharacterized protein OS=Oryctolagus cuniculus GN=GFAP PE=3 SV=1 - [G1SRX8_RABIT]	2.3681e+06	1.9117e+06	0	4.93727e+06	0	0	0	0	0	0	0	2.20799e+06	0	0	0	3.01563e+06	4.92033e+06	0	0	0	4.11799e+06	0	1.83422	1.66	1	1	2.51677	1.9	1	1		0			4.08052	3.55	2	2						0				0
G1TKH3	Superoxide dismutase [Cu-Zn] OS=Oryctolagus cuniculus GN=SOD1 PE=3 SV=1 - [G1TKH3_RABIT]	722706	0	0	0	0	0	0	0	0	0	0	0	0	0	0	773179	0	0	0	1.6157e+06	317254	0	2.54987	22.88	1	2	3.67859	22.88	1	1										0
U3KMG2	Uncharacterized protein OS=Oryctolagus cuniculus GN=SMARCD2 PE=4 SV=1 - [U3KMG2_RABIT]	0	0	0	0	0	0	0	0	0	0	0	0	0	0	0	0	0	0	0	0	0	0		0				0				0				0				0				0				0
G1T9M9	Uncharacterized protein OS=Oryctolagus cuniculus GN=HSPA8 PE=3 SV=1 - [G1T9M9_RABIT]	566452	0	3.02799e+06	1.05758e+06	630111	0	0	0	0	0	0	2.27024e+06	0	0	0	1.08183e+06	0	0	0	2.16864e+06	2.32376e+06	579910	9.52608	8.49	4	4		0			5.89908	4.48	2	2	2.62341	1.7	1	1	2.26171	2.01	1	1		0				0
G1SJN7	Myosin-4 OS=Oryctolagus cuniculus GN=MYH4 PE=3 SV=1 - [G1SJN7_RABIT]	0	0	0	0	0	0	0	0	0	0	0	0	0	0	0	0	0	0	0	0	0	0		0				0				0				0				0				0				0
G1TWC1	40S ribosomal protein SA OS=Oryctolagus cuniculus GN=RPSA PE=3 SV=1 - [G1TWC1_RABIT]	437020	0	0	0	0	0	0	0	0	0	0	0	0	0	0	0	0	0	0	0	2.18007e+06	0	4.11073	5.94	1	1		0
G1U2K2	Uncharacterized protein OS=Oryctolagus cuniculus GN=PTMA PE=4 SV=1 - [G1U2K2_RABIT]	1.6497e+06	0	0	0	2.29233e+06	0	0	0	0	0	480529	0	0	0	0	0	0	0	0	0	2546095	0	3.63525	17.07	1	1		0							1.95874	15.85	1	1	3.83593	17.07	1	1		0				0
G1TN68	Histone H4 OS=Oryctolagus cuniculus GN=LOC100354956 PE=3 SV=1 - [G1TN68_RABIT]	390722	5.33782e+06	1.17968e+07	6.30266e+06	4.87452e+06	0	0	0	0	0	3.38873e+06	2.5728e+07	0	0	5825518	6.00354e+06	1.01774e+06	0	0	5.91158e+06	1.16269e+07	0	1.81385	7.69	1	1	3.02798	11.54	1	1	7.38499	19.23	2	3	8.30635	30.77	3	3	2.254	11.54	1	1		0
G1TM98	Uncharacterized protein OS=Oryctolagus cuniculus PE=4 SV=1 - [G1TM98_RABIT]	0	0	0	0	0	0	0	0	0	0	0	5.10961e+06	0	0	0	0	0	0	0	0	2.78626e+06	0		0												0				0				0				0
G1U469	Myosin-11 OS=Oryctolagus cuniculus GN=MYH11 PE=3 SV=1 - [G1U469_RABIT]	0	0	0	0	0	0	0	0	0	0	0	0	0	0	0	0	0	0	0	0	0	0		0				0				0				0			1.64663	0.81	1	1		0				0
G1U889	Uncharacterized protein OS=Oryctolagus cuniculus GN=KCNQ3 PE=3 SV=1 - [G1U889_RABIT]	0	0	0	0	0	0	0	0	0	0	0	0	0	0	0	0	0	0	0	0	0	0		0				0				0			0	2.05	1	1		0								0
G1SNQ7	Uncharacterized protein OS=Oryctolagus cuniculus GN=ABI3BP PE=4 SV=2 - [G1SNQ7_RABIT]	0	0	0	0	0	0	0	0	0	0	0	0	0	0	0	0	0	0	0	0	428935	0		0				0				0				0				0								0
G1U873	Uncharacterized protein OS=Oryctolagus cuniculus PE=4 SV=1 - [G1U873_RABIT]	0	0	0	0	0	0	0	0	0	0	0	0	0	0	0	0	0	0	0	59553.8	585025	0		0				0			0	6.92	1	1		0				0				0				0
G1TYI7	Uncharacterized protein OS=Oryctolagus cuniculus GN=KRT76 PE=3 SV=1 - [G1TYI7_RABIT]	2.3681e+06	3.7721e+06	5.97451e+06	6.50636e+06	0	0	0	0	0	0	0	4.51071e+06	0	0	0	4.0187e+06	4.92033e+06	0	0	5.30781e+06	6.99757e+06	0	1.83422	1.15	1	1	2.68229	1.31	1	1	2.38285	1.31	1	1	2.23674	1.15	1	1		0				0				0
G1SLL2	Uncharacterized protein OS=Oryctolagus cuniculus GN=LOC100356068 PE=3 SV=2 - [G1SLL2_RABIT]	0	0	0	0	0	0	0	0	0	0	0	0	0	0	0	0	0	0	0	0	0	0		0								0
G1SH66	Uncharacterized protein OS=Oryctolagus cuniculus GN=RBM3 PE=4 SV=1 - [G1SH66_RABIT]	0	0	0	0	0	0	0	0	0	0	0	0	0	0	0	0	0	0	0	0	1.3735e+06	0		0																0				0
G1SD89	Uncharacterized protein OS=Oryctolagus cuniculus GN=COL6A2 PE=4 SV=1 - [G1SD89_RABIT]	0	0	591870	0	88384	0	0	0	0	0	9.88379e+06	5.80263e+06	0	0	5.11606e+06	1.44644e+06	406502	0	0	2.89931e+06	3.05844e+06	2.64098e+06		0				0			2.5884	0.92	1	1		0			2.01334	1.63	1	1		0				0
G1TT10	Uncharacterized protein OS=Oryctolagus cuniculus PE=4 SV=2 - [G1TT10_RABIT]	0	0	0	0	0	0	0	0	0	0	0	0	0	0	0	0	0	0	0	0	369222	0		0												0
G1TGI6	40S ribosomal protein SA OS=Oryctolagus cuniculus GN=RPSA PE=1 SV=1 - [G1TGI6_RABIT]	437020	0	0	0	0	0	0	0	0	0	0	0	0	0	0	0	0	0	0	0	2.26744e+06	0	4.11073	5.72	1	1																						0
G1SSL0	Endoplasmic reticulum resident protein 29 OS=Oryctolagus cuniculus GN=ERP29 PE=4 SV=1 - [G1SSL0_RABIT]	0	0	0	0	0	0	0	0	0	0	0	0	0	0	0	0	0	0	0	0	654308	0		0				0
G1ST52	Uncharacterized protein OS=Oryctolagus cuniculus PE=4 SV=1 - [G1ST52_RABIT]	909440	783182	0	0	124834	0	0	0	0	0	2.17608e+07	8.29008e+06	0	0	8.55648e+06	2.68768e+06	1.7151e+06	0	0	4.6127e+06	3.85299e+06	1.42316e+06	3.29538	0.89	1	1	5.74311	1.13	2	2		0				0			2.02867	0.83	1	1		0				0
G1SLK6	Uncharacterized protein OS=Oryctolagus cuniculus GN=SMARCD2 PE=4 SV=1 - [G1SLK6_RABIT]	0	0	0	0	0	0	0	0	0	0	0	0	0	0	0	0	0	0	0	0	0	0		0				0				0				0				0				0				0
G1TKS9	Uncharacterized protein OS=Oryctolagus cuniculus GN=MYH1 PE=3 SV=1 - [G1TKS9_RABIT]	0	0	0	0	0	0	0	0	0	0	0	0	0	6.77582e+06	0	0	0	0	0	0	0	0		0				0				0				0				0				0				0
G1SDR2	Uncharacterized protein OS=Oryctolagus cuniculus GN=MYL9 PE=4 SV=1 - [G1SDR2_RABIT]	0	0	0	0	0	0	0	0	0	0	0	0	0	0	0	0	0	0	0	0	1.05289e+06	0		0				0				0				0								0				0
G1U6W1	Elongation factor 1-alpha OS=Oryctolagus cuniculus PE=3 SV=1 - [G1U6W1_RABIT]	0	0	0	0	1.21075e+06	0	0	0	0	0	0	7.65787e+06	0	0	0	0	0	0	0	0	2.78626e+06	0		0				0				0				0			2.38542	2.38	1	1		0				0
G1SU82	Vitamin D-binding protein OS=Oryctolagus cuniculus GN=GC PE=4 SV=1 - [G1SU82_RABIT]	537856	0	0	0	0	0	0	0	0	0	0	0	0	0	0	0	364208	0	0	0	854907	0	2.66791	4.62	2	2		0				0				0				0				0				0
G1T569	Glutathione peroxidase OS=Oryctolagus cuniculus PE=3 SV=1 - [G1T569_RABIT]	0	0	0	0	0	0	0	0	0	0	0	0	0	0	0	0	0	0	0	0	758210	0		0
G1SNZ3	Uncharacterized protein OS=Oryctolagus cuniculus GN=CSE1L PE=4 SV=1 - [G1SNZ3_RABIT]	0	0	0	0	0	0	0	0	0	0	0	2.65045e+07	0	0	0	0	0	0	0	0	0	0		0				0				0				0				0				0				0
G1SN57	Uncharacterized protein OS=Oryctolagus cuniculus GN=TOPORS PE=4 SV=1 - [G1SN57_RABIT]	0	0	0	0	0	0	0	0	0	0	0	0	0	4.49788e+07	0	0	0	0	0	0	0	0		0				0				0				0				0				0				0
G1TFA7	Uncharacterized protein OS=Oryctolagus cuniculus PE=4 SV=1 - [G1TFA7_RABIT]	0	0	0	0	0	0	0	0	0	0	0	985073	0	0	0	0	0	0	0	0	1.31697e+06	0		0								0				0				0
G1TPA5	Uncharacterized protein OS=Oryctolagus cuniculus PE=4 SV=2 - [G1TPA5_RABIT]	0	0	0	0	251894	0	0	0	0	0	0	0	0	0	0	0	0	0	0	1.07154e+06	1.15773e+06	0		0								0							3.05037	4.84	1	1						0
G1TWA7	Fibrinogen alpha chain OS=Oryctolagus cuniculus GN=FGA PE=4 SV=2 - [G1TWA7_RABIT]	0	0	0	0	0	0	0	0	0	0	0	0	0	0	0	0	0	0	0	0	988219	0		0				0				0				0				0				0				0
G1SER8	Profilin OS=Oryctolagus cuniculus GN=PFN1 PE=3 SV=1 - [G1SER8_RABIT]	0	0	0	0	0	0	0	0	0	0	0	0	0	0	0	0	0	0	0	0	1.79618e+06	0		0				0				0																0
G1U3T9	Uncharacterized protein OS=Oryctolagus cuniculus GN=NMUR1 PE=3 SV=1 - [G1U3T9_RABIT]	0	0	0	0	0	0	0	0	0	0	0	0	0	0	0	0	0	0	0	0	0	0		0								0				0												0
G1SHP2	Uncharacterized protein OS=Oryctolagus cuniculus PE=4 SV=1 - [G1SHP2_RABIT]	0	0	0	0	0	0	0	0	0	0	0	0	0	0	0	0	0	0	0	0	0	0		0				0				0				0				0				0				0
G1STX4	Uncharacterized protein OS=Oryctolagus cuniculus GN=SRP54 PE=3 SV=1 - [G1STX4_RABIT]	0	0	0	0	0	0	0	0	0	0	0	0	0	0	0	0	0	0	0	0	0	0		0			0	1.59	1	1		0				0				0				0				0
G1SKW1	Uncharacterized protein OS=Oryctolagus cuniculus GN=FAM135B PE=4 SV=1 - [G1SKW1_RABIT]	0	0	0	0	0	0	0	0	0	0	0	0	0	0	0	0	0	0	0	0	0	0		0				0				0				0				0				0				0
G1SSA8	Uncharacterized protein OS=Oryctolagus cuniculus PE=4 SV=1 - [G1SSA8_RABIT]	1.10733e+06	0	0	0	0	0	0	0	0	0	685733	0	0	0	1.27421e+06	0	1.3775e+06	0	0	0	0	0	2.86552	2.15	1	1		0				0				0				0				0				0
G1T573	Eukaryotic translation initiation factor 4 gamma 2 OS=Oryctolagus cuniculus GN=EIF4G2 PE=4 SV=1 - [G1T573_RABIT]	0	0	0	0	0	0	0	0	0	0	0	0	0	0	0	0	0	0	0	0	0	0		0				0				0				0				0				0				0
G1SSA6	Uncharacterized protein OS=Oryctolagus cuniculus PE=4 SV=1 - [G1SSA6_RABIT]	0	0	0	0	0	0	0	0	0	0	0	0	0	0	0	0	0	0	0	1.12886e+06	0	0		0				0				0				0				0				0				0
G1TQR2	Uncharacterized protein OS=Oryctolagus cuniculus GN=EEF1B2 PE=3 SV=1 - [G1TQR2_RABIT]	1.10477e+06	0	0	0	0	0	0	0	0	0	0	0	0	0	0	0	0	0	0	0	3.42838e+06	0	3.82997	6.67	1	1																		0				0
G1STV3	Uncharacterized protein OS=Oryctolagus cuniculus GN=PI4K2A PE=4 SV=1 - [G1STV3_RABIT]	0	0	0	1.54823e+06	0	0	0	0	0	0	0	0	0	0	0	0	0	0	0	0	0	0		0				0							2.46586	4.38	1	1						0				0
G1U1W8	Uncharacterized protein OS=Oryctolagus cuniculus GN=RA_M006_JSM7BED4F PE=4 SV=1 - [G1U1W8_RABIT]	0	0	0	0	0	0	0	0	0	0	0	0	0	0	0	0	0	0	0	0	314225	0		0				0				0												0				0
G1TFX2	Uncharacterized protein OS=Oryctolagus cuniculus GN=LOC100328621 PE=3 SV=1 - [G1TFX2_RABIT]	1.70573e+06	0	0	0	0	0	0	0	0	0	0	0	0	0	0	2.98749e+06	1.60496e+06	0	0	5.93344e+06	1.33715e+06	0	3.14483	2.66	1	1						0				0				0								0
G1U4P8	Uncharacterized protein OS=Oryctolagus cuniculus GN=ASPN PE=4 SV=1 - [G1U4P8_RABIT]	1.42515e+06	0	0	0	110402	0	0	0	0	0	0	5.69066e+06	0	0	0	0	3.04012e+06	0	0	0	9.64798e+06	1.48754e+06	5.05613	9.38	2	2		0				0							2.44331	3.75	1	1		0
G1SI79	Uncharacterized protein OS=Oryctolagus cuniculus PE=4 SV=1 - [G1SI79_RABIT]	0	0	0	0	0	0	0	0	0	0	0	0	0	0	0	0	0	0	0	0	2.10253e+06	0		0				0				0				0				0				0				0
G1U0J2	Uncharacterized protein OS=Oryctolagus cuniculus GN=LOC100359118 PE=4 SV=2 - [G1U0J2_RABIT]	0	0	0	0	251894	0	0	0	0	0	0	0	0	0	0	0	0	0	0	0	1.43817e+06	0		0				0											3.05037	4.1	1	1						0
U3KM79	Uncharacterized protein OS=Oryctolagus cuniculus GN=ARHGEF17 PE=4 SV=1 - [U3KM79_RABIT]	0	0	0	0	0	0	0	0	0	0	0	0	0	0	0	0	0	0	0	0	0	0		0				0				0				0				0				0				0
G1U673	40S ribosomal protein SA OS=Oryctolagus cuniculus GN=RPSA PE=3 SV=1 - [G1U673_RABIT]	437020	0	0	0	0	0	0	0	0	0	0	0	0	0	0	0	0	0	0	0	2.18007e+06	0	4.11073	6.01	1	1																						0
G1TIZ5	Uncharacterized protein OS=Oryctolagus cuniculus GN=TXNDC5 PE=3 SV=1 - [G1TIZ5_RABIT]	0	0	0	0	0	0	0	0	0	0	0	0	0	0	0	0	1.91518e+06	0	0	0	1.29257e+06	0		0				0				0				0								0
G1TYM6	Uncharacterized protein OS=Oryctolagus cuniculus GN=HNRNPA1 PE=4 SV=2 - [G1TYM6_RABIT]	0	0	0	0	251894	0	0	0	0	0	0	0	0	0	0	0	0	0	0	1.07154e+06	1.28141e+06	0		0												0			3.05037	3.53	1	1						0
G1SQL3	Uncharacterized protein OS=Oryctolagus cuniculus PE=4 SV=1 - [G1SQL3_RABIT]	0	0	0	0	0	0	0	0	0	0	0	0	0	0	0	0	0	0	0	0	3.1617e+06	0		0				0								0				0				0				0
G1T0X2	Fibrinogen alpha chain OS=Oryctolagus cuniculus GN=FGA PE=4 SV=1 - [G1T0X2_RABIT]	0	0	0	0	0	0	0	0	0	0	0	0	0	0	0	0	0	0	0	0	988219	0		0				0				0				0				0				0
G1T221	Uncharacterized protein OS=Oryctolagus cuniculus GN=TPM3 PE=3 SV=1 - [G1T221_RABIT]	1.0598e+06	2.27227e+06	2.28828e+06	2.95249e+06	0	0	0	0	0	0	0	0	0	9.14673e+06	0	0	0	0	0	5.91334e+06	1.61974e+06	0	2.41058	3.89	1	1	2.49506	2.47	1	1	2.65995	2.47	1	1	2.64308	2.47	1	1
G1U1G8	40S ribosomal protein SA OS=Oryctolagus cuniculus GN=RPSA PE=3 SV=1 - [G1U1G8_RABIT]	437020	0	0	0	0	0	0	0	0	0	0	0	0	0	0	0	0	0	0	0	2.26744e+06	0	4.11073	5.76	1	1																						0
G1SII0	Uncharacterized protein OS=Oryctolagus cuniculus PE=4 SV=1 - [G1SII0_RABIT]	0	0	0	0	0	0	0	0	0	0	0	0	0	0	0	0	0	0	0	0	0	0		0				0				0				0				0				0
G1U6M8	Uncharacterized protein OS=Oryctolagus cuniculus GN=COL6A1 PE=4 SV=1 - [G1U6M8_RABIT]	665465	0	734826	0	0	0	0	0	0	0	1.55289e+07	8.73031e+06	0	0	6.49603e+06	1.945e+06	0	0	0	2.19062e+06	4.30666e+06	882713	3.33871	1.9	1	1		0			2.86543	0.9	1	1		0			2.25762	1.2	1	1		0				0
G1TVS4	Hemopexin OS=Oryctolagus cuniculus GN=HPX PE=3 SV=1 - [G1TVS4_RABIT]	836969	0	0	0	0	0	0	0	0	0	0	0	0	0	0	0	763321	0	0	0	0	0	1.71943	2.38	1	1		0								0				0								0
G1U7L4	Uncharacterized protein OS=Oryctolagus cuniculus GN=HSPA5 PE=3 SV=1 - [G1U7L4_RABIT]	763720	0	3.49666e+06	926136	0	0	0	0	0	0	0	2.66884e+06	0	0	0	1.08183e+06	469207	0	0	1.49479e+06	2.90172e+06	847659	6.8678	6.41	3	4		0			6.18238	3.97	2	2	6.5132	3.97	2	2		0				0
G1SZR8	Uncharacterized protein OS=Oryctolagus cuniculus GN=HDGF PE=4 SV=1 - [G1SZR8_RABIT]	414956	0	0	0	0	0	0	0	0	0	0	0	0	0	0	0	0	0	0	0	0	0	2.93421	8.29	1	1						0				0
G1TGW4	Uncharacterized protein OS=Oryctolagus cuniculus GN=GRID2IP PE=4 SV=2 - [G1TGW4_RABIT]	0	0	0	0	0	0	0	0	0	0	0	8.22757e+06	0	0	0	0	0	0	0	3.8727e+06	0	1.69294e+06		0				0				0				0				0				0				0
G1SMR7	Uncharacterized protein OS=Oryctolagus cuniculus GN=RPL12 PE=1 SV=1 - [G1SMR7_RABIT]	0	0	0	0	0	0	0	0	0	0	0	0	0	0	0	0	0	0	0	0	1219382	0		0
G1SL68	Uncharacterized protein OS=Oryctolagus cuniculus GN=MYH9 PE=3 SV=1 - [G1SL68_RABIT]	0	0	0	0	0	0	0	0	0	0	0	0	0	0	0	0	0	0	0	0	1.32564e+06	0		0				0			2.44546	0.66	1	1		0			1.64663	0.81	1	1		0				0
G1SEV2	Protein disulfide-isomerase OS=Oryctolagus cuniculus PE=3 SV=2 - [G1SEV2_RABIT]	1.47169e+06	0	567472	0	0	0	0	0	0	0	0	0	0	0	0	0	1.04826e+06	0	0	596740	4.35076e+06	653991	9.59378	5.74	3	3		0			3.24263	1.76	1	1		0				0				0
G1SNE8	Protein S100 OS=Oryctolagus cuniculus GN=S100A11 PE=3 SV=1 - [G1SNE8_RABIT]	1.99895e+06	0	0	0	602790	0	0	0	0	0	0	0	0	0	0	0	0	0	0	1.28788e+06	5.19801e+06	0	2.97679	19.05	2	2		0				0				0			2.32154	10.48	1	1		0
G1TWH7	Uncharacterized protein OS=Oryctolagus cuniculus PE=4 SV=1 - [G1TWH7_RABIT]	0	0	0	0	0	0	0	0	0	0	0	0	0	0	0	0	0	0	0	1.07154e+06	967896	0		0				0								0				0				0				0
G1U2C7	Uncharacterized protein OS=Oryctolagus cuniculus GN=VASH2 PE=4 SV=2 - [G1U2C7_RABIT]	0	0	0	0	0	0	0	0	0	0	0	0	0	0	0	0	1.1805e+06	0	0	0	0	0		0				0												0				0
G1U9J5	Uncharacterized protein OS=Oryctolagus cuniculus PE=4 SV=2 - [G1U9J5_RABIT]	0	0	0	0	251894	0	0	0	0	0	0	0	0	0	0	0	0	0	0	1.07154e+06	1.28141e+06	0		0								0							3.05037	3.3	1	1		0				0
G1TJH8	40S ribosomal protein SA OS=Oryctolagus cuniculus GN=RPSA PE=3 SV=1 - [G1TJH8_RABIT]	437020	0	0	0	0	0	0	0	0	0	0	0	0	0	0	0	0	0	0	0	2.26744e+06	0	4.11073	5.78	1	1																						0
G1SKS8	Microtubule-associated protein OS=Oryctolagus cuniculus GN=MAP4 PE=4 SV=2 - [G1SKS8_RABIT]	0	0	0	0	0	0	0	0	0	0	0	0	0	0	0	0	0	0	0	0	1.06538e+06	0		0				0				0																0
G1TY02	Uncharacterized protein OS=Oryctolagus cuniculus GN=ZFHX2 PE=4 SV=1 - [G1TY02_RABIT]	0	0	0	0	0	0	0	0	0	0	0	0	0	0	0	9.10565e+06	1.1805e+06	0	0	0	0	0		0				0				0				0				0				0				0
G1TUI9	Uncharacterized protein OS=Oryctolagus cuniculus PE=4 SV=2 - [G1TUI9_RABIT]	0	0	0	0	251894	0	0	0	0	0	0	0	0	0	0	0	0	0	0	1.07154e+06	1.15773e+06	0		0								0							3.05037	4.84	1	1						0
G1T916	Eukaryotic translation initiation factor 5A OS=Oryctolagus cuniculus PE=3 SV=1 - [G1T916_RABIT]	955211	0	0	0	0	0	0	0	0	0	0	0	0	0	0	0	0	0	0	0	1.24733e+06	0	2.89805	10.37	1	1		0				0								0
G1T2H7	Uncharacterized protein OS=Oryctolagus cuniculus GN=KCNQ3 PE=3 SV=1 - [G1T2H7_RABIT]	0	0	0	0	0	0	0	0	0	0	0	0	0	0	0	0	0	0	0	0	0	0		0				0				0			0	2.15	1	1		0				0				0
G1SPZ7	Glutathione peroxidase OS=Oryctolagus cuniculus GN=GPX1 PE=3 SV=1 - [G1SPZ7_RABIT]	0	0	0	0	0	0	0	0	0	0	0	0	0	0	0	0	0	0	0	0	758210	0		0
A0A0G2JH20	Heat shock protein HSP 90-alpha OS=Oryctolagus cuniculus GN=HSP90AA1 PE=3 SV=1 - [A0A0G2JH20_RABIT]	0	0	458467	0	0	0	0	0	0	0	0	0	0	0	0	0	0	0	0	0	1.88095e+06	0		0				0			0	1.61	1	1						0				0				0
A0A140TAW0	Calumenin OS=Oryctolagus cuniculus GN=CALU PE=4 SV=1 - [A0A140TAW0_RABIT]	1.01014e+06	1.00735e+06	0	673109	0	0	0	0	0	0	0	0	0	0	0	0	0	0	0	1.06122e+06	1.3111e+06	0	3.01417	4.13	1	1	3.16435	3.17	1	1		0			2.49258	3.49	1	1						0				0
G1SIT9	Uncharacterized protein OS=Oryctolagus cuniculus GN=YWHAB PE=3 SV=1 - [G1SIT9_RABIT]	0	589038	0	3.21105e+06	0	0	0	0	0	0	0	0	0	0	0	0	0	0	0	608741	1.93038e+06	0					3.74817	6.1	2	2		0			1.72971	5.69	1	1		0
G1TWR1	Histone H3 OS=Oryctolagus cuniculus GN=LOC103349695 PE=3 SV=1 - [G1TWR1_RABIT]	0	0	0	0	0	0	0	0	0	0	0	1.09283e+07	0	0	0	0	0	0	0	0	0	0						0				0				0				0				0
G1TKV4	Histone H3 OS=Oryctolagus cuniculus GN=HIST2H3D PE=3 SV=1 - [G1TKV4_RABIT]	0	0	0	0	0	0	0	0	0	0	0	1.09283e+07	0	0	0	0	0	0	0	0	0	0						0				0				0				0				0
P84246	Histone H3.3 OS=Oryctolagus cuniculus GN=H3F3A PE=2 SV=2 - [H33_RABIT]	0	0	0	0	0	0	0	0	0	0	0	1.09283e+07	0	0	0	0	0	0	0	0	0	0						0				0				0				0				0
G1TPG3	Uncharacterized protein OS=Oryctolagus cuniculus GN=RPS18 PE=1 SV=1 - [G1TPG3_RABIT]	0	0	0	0	0	0	0	0	0	0	0	0	0	0	0	0	0	0	0	0	0	0						0				0																0
Q6Q6X0	14-3-3 protein theta OS=Oryctolagus cuniculus GN=YWHAQ PE=2 SV=1 - [1433T_RABIT]	0	589038	0	0	0	0	0	0	0	0	0	0	0	0	0	0	0	0	0	520039	2.73881e+06	0					3.74817	6.12	2	2		0				0				0				0				0
O46373	ADP/ATP translocase 1 OS=Oryctolagus cuniculus GN=SLC25A4 PE=2 SV=3 - [ADT1_RABIT]	0	0	0	0	0	0	0	0	0	0	0	2.19832e+06	0	0	0	0	0	0	0	0	0	0						0				0								0				0
Q09YN4	F-actin-capping protein subunit alpha-2 OS=Oryctolagus cuniculus GN=CAPZA2 PE=3 SV=3 - [CAZA2_RABIT]	0	0	0	0	0	0	0	0	0	0	0	0	0	0	0	0	193807	0	0	0	894993	0						0												0								0
P25915	Ferritin heavy chain (Fragment) OS=Oryctolagus cuniculus GN=FTH1 PE=2 SV=1 - [FRIH_RABIT]	0	1.35863e+06	1.3272e+06	602957	541584	0	0	0	0	0	0	0	0	0	0	0	224611	0	0	2.46447e+06	1.62657e+06	1.35319e+06					2.09195	6.1	1	1	3.08853	20.73	2	3	2.24842	4.27	1	1	1.9958	6.71	1	1		0
P08855	Calpastatin OS=Oryctolagus cuniculus GN=CAST PE=1 SV=1 - [ICAL_RABIT]	0	0	0	0	0	0	0	0	0	0	0	0	0	0	0	0	221530	0	0	0	913649	0						0								0				0				0				0
P00563	Creatine kinase M-type OS=Oryctolagus cuniculus GN=CKM PE=1 SV=1 - [KCRM_RABIT]	0	0	0	0	0	0	0	0	0	0	0	0	0	1.1102e+07	0	0	0	0	0	0	0	0						0				0
P11974	Pyruvate kinase PKM OS=Oryctolagus cuniculus GN=PKM PE=1 SV=4 - [KPYM_RABIT]	0	0	0	0	0	0	0	0	0	0	0	0	0	0	0	0	0	0	0	0	1.08634e+06	0						0			2.91179	2.45	1	1						0				0				0
P02602	Myosin light chain 1/3, skeletal muscle isoform OS=Oryctolagus cuniculus GN=MYL1 PE=1 SV=3 - [MYL1_RABIT]	0	0	0	0	0	0	0	0	0	0	0	0	0	2.78356e+07	0	0	0	0	0	0	0	0						0
Q28618	Nuclease-sensitive element-binding protein 1 OS=Oryctolagus cuniculus GN=YBX1 PE=1 SV=3 - [YBOX1_RABIT]	0	0	0	0	0	0	0	0	0	0	0	0	0	0	0	0	0	0	0	59553.8	585025	0						0			0	6.17	1	1		0				0				0				0
P11974-2	Isoform M2 of Pyruvate kinase PKM OS=Oryctolagus cuniculus GN=PKM - [KPYM_RABIT]	0	0	0	0	0	0	0	0	0	0	0	0	0	0	0	0	0	0	0	0	1.08634e+06	0						0			2.91179	2.45	1	1						0								0
G1TRK0	Histone H3 OS=Oryctolagus cuniculus GN=HIST3H3 PE=3 SV=1 - [G1TRK0_RABIT]	0	0	0	0	0	0	0	0	0	0	0	1.09283e+07	0	0	0	0	0	0	0	0	0	0						0				0				0				0				0
B6VRS6	Neuropeptide Y receptor Y4 OS=Oryctolagus cuniculus GN=npy4r PE=2 SV=1 - [B6VRS6_RABIT]	0	0	0	0	0	0	0	0	0	0	0	0	0	0	0	0	0	0	0	0	0	0					0	1.87	1	1		0
B7NZM8	Tyrosine 3-monooxygenase/tryptophan 5-monooxygenase activation protein, eta polypeptide (Predicted) OS=Oryctolagus cuniculus GN=YWHAH PE=3 SV=1 - [B7NZM8_RABIT]	0	510580	595417	0	0	0	0	0	0	0	0	0	0	0	0	0	0	0	0	456014	2.73881e+06	0					5.48278	11.79	3	3	2.75339	5.69	1	1						0				0				0
G1U7Y7	Small ubiquitin-related modifier OS=Oryctolagus cuniculus GN=SUMO2 PE=3 SV=1 - [G1U7Y7_RABIT]	0	0	0	0	0	0	0	0	0	0	0	0	0	0	0	0	0	0	0	0	0	162937						0
G1TJR7	Histone H3 OS=Oryctolagus cuniculus PE=3 SV=1 - [G1TJR7_RABIT]	0	0	0	0	0	0	0	0	0	0	0	1.09283e+07	0	0	0	0	0	0	0	0	0	0						0				0				0				0				0
G1SXT7	Uncharacterized protein OS=Oryctolagus cuniculus GN=P4HA1 PE=4 SV=1 - [G1SXT7_RABIT]	0	0	0	0	0	0	0	0	0	0	0	0	0	0	0	0	0	0	0	0	489777	0						0				0								0				0				0
G1SQX9	Uncharacterized protein OS=Oryctolagus cuniculus GN=SFN PE=3 SV=1 - [G1SQX9_RABIT]	0	589038	0	0	0	0	0	0	0	0	0	0	0	0	0	0	0	0	0	520039	2.73881e+06	0					3.74817	6.05	2	2		0								0
G1T464	Uncharacterized protein OS=Oryctolagus cuniculus PE=3 SV=1 - [G1T464_RABIT]	0	0	425692	0	0	0	0	0	0	0	0	0	0	0	0	0	0	0	0	0	791495	0						0			4.08428	2.35	1	1		0				0								0
G1T8H6	Histone H3 OS=Oryctolagus cuniculus GN=H3F3B PE=3 SV=1 - [G1T8H6_RABIT]	0	0	0	0	0	0	0	0	0	0	0	1.09283e+07	0	0	0	0	0	0	0	0	0	0						0				0				0				0				0
G1SGI5	Uncharacterized protein OS=Oryctolagus cuniculus GN=RAB3B PE=4 SV=2 - [G1SGI5_RABIT]	0	0	0	0	0	0	0	0	0	0	0	0	0	0	0	0	0	0	0	0	0	0						0				0				0				0				0				0
G1TNW5	Histone H3 OS=Oryctolagus cuniculus GN=LOC100341005 PE=3 SV=1 - [G1TNW5_RABIT]	0	0	0	0	0	0	0	0	0	0	0	1.09283e+07	0	0	0	0	0	0	0	0	0	0						0				0				0				0				0
G1T6Q8	Ferritin OS=Oryctolagus cuniculus GN=FTH1 PE=3 SV=1 - [G1T6Q8_RABIT]	0	1.35863e+06	1.3272e+06	602957	541584	0	0	0	0	0	0	0	0	0	0	0	224611	0	0	2.52005e+06	1.62657e+06	1.35319e+06					2.09195	4.88	1	1	3.08853	16.59	2	3	2.24842	3.41	1	1	1.9958	5.37	1	1		0
G1SNC7	Uncharacterized protein OS=Oryctolagus cuniculus GN=DPT PE=4 SV=1 - [G1SNC7_RABIT]	0	0	0	480579	0	0	0	4.06739e+06	0	0	6.59697e+06	2.27299e+06	0	0	0	0	0	0	0	4.39845e+06	0	0						0				0			2.51742	5.45	1	1									3.26354	5.45
G1SZ01	Uncharacterized protein OS=Oryctolagus cuniculus GN=EFHC2 PE=4 SV=2 - [G1SZ01_RABIT]	0	0	0	0	0	0	0	0	0	0	0	0	0	0	0	0	0	0	0	0	0	0						0				0				0				0				0				0
G1SI83	Uncharacterized protein OS=Oryctolagus cuniculus GN=S100A13 PE=4 SV=1 - [G1SI83_RABIT]	0	0	0	0	0	0	0	0	0	0	0	0	0	0	0	0	0	0	0	0	0	0						0				0				0
G1U9G5	Uncharacterized protein OS=Oryctolagus cuniculus GN=KRT78 PE=3 SV=1 - [G1U9G5_RABIT]	0	3.83791e+06	5.97451e+06	0	0	0	0	0	0	0	0	4.51071e+06	0	0	0	3.35801e+06	0	0	0	5.30781e+06	6.39514e+06	0					5.1641	3.27	2	2	2.38285	1.54	1	1		0								0				0
G1TDJ5	Uncharacterized protein OS=Oryctolagus cuniculus GN=MYL6B PE=4 SV=1 - [G1TDJ5_RABIT]	0	0	0	0	696768	0	0	0	0	0	0	0	0	0	0	0	0	0	0	6.73571e+06	0	0						0								0			2.91383	6.16	1	1
G1TUH9	Uncharacterized protein OS=Oryctolagus cuniculus GN=DPYSL3 PE=4 SV=1 - [G1TUH9_RABIT]	0	0	1.18911e+06	0	0	0	0	0	0	0	0	630580	0	0	0	0	501743	0	0	0	2.41569e+06	454603						0			3.38862	2.78	1	1		0				0				0				0
G1SZ91	Uncharacterized protein OS=Oryctolagus cuniculus GN=FABP5 PE=3 SV=2 - [G1SZ91_RABIT]	0	0	1.97641e+06	0	0	0	0	0	0	0	0	0	0	0	0	0	651392	0	0	0	0	0						0			2.86752	9.73	1	1						0				0				0
G1SZ00	Uncharacterized protein OS=Oryctolagus cuniculus GN=CSRP1 PE=4 SV=1 - [G1SZ00_RABIT]	0	0	0	0	0	0	0	0	0	0	0	0	0	0	0	0	0	0	0	0	1.3915e+06	0						0																				0
G1U0Q2	Uncharacterized protein OS=Oryctolagus cuniculus GN=LOC103349305 PE=1 SV=1 - [G1U0Q2_RABIT]	0	0	0	0	619216	0	0	0	0	0	0	0	0	0	0	0	0	0	0	0	0	0						0											2.03429	8.28	1	1
G1SUI9	Uncharacterized protein OS=Oryctolagus cuniculus GN=CALD1 PE=4 SV=1 - [G1SUI9_RABIT]	0	0	1.19732e+06	0	47488.5	0	0	0	0	0	0	0	0	0	0	0	0	0	0	635519	1.1353e+06	0						0			2.38583	2.25	1	1					2.12014	2.81	1	1		0				0
G1SUB4	Uncharacterized protein OS=Oryctolagus cuniculus GN=ITGAE PE=3 SV=1 - [G1SUB4_RABIT]	0	0	0	0	0	0	0	0	0	0	0	0	0	0	0	0	0	0	0	0	78563.3	0						0								0								0				0
G1U3E0	Uncharacterized protein OS=Oryctolagus cuniculus PE=3 SV=1 - [G1U3E0_RABIT]	0	0	4.90562e+06	1.05758e+06	0	0	0	0	0	0	0	2.66884e+06	0	0	0	1.08183e+06	0	0	0	3.66658e+06	0	0						0			3.21065	1.71	1	1	2.62341	1.71	1	1		0
G1TQ90	Uncharacterized protein OS=Oryctolagus cuniculus GN=LOC100344410 PE=3 SV=1 - [G1TQ90_RABIT]	0	0	0	0	0	0	0	0	0	0	0	1.09283e+07	0	0	0	0	0	0	0	0	0	0						0				0				0				0				0
U3KPH3	Uncharacterized protein OS=Oryctolagus cuniculus GN=SLC25A5 PE=3 SV=1 - [U3KPH3_RABIT]	0	0	0	0	0	0	0	0	0	0	0	2.19832e+06	0	0	0	0	0	0	0	0	0	0						0
G1SMM6	Uncharacterized protein OS=Oryctolagus cuniculus GN=BHMT PE=4 SV=1 - [G1SMM6_RABIT]	0	202963	0	0	0	0	0	0	0	0	0	0	0	0	0	0	0	0	0	0	0	0					2.09269	4.21	1	1		0												0
G1SQD3	Pyruvate kinase OS=Oryctolagus cuniculus GN=PKM PE=3 SV=2 - [G1SQD3_RABIT]	0	0	0	0	0	0	0	0	0	0	0	0	0	0	0	0	0	0	0	0	1.08634e+06	0						0			2.91179	2.18	1	1						0				0				0
G1T524	Uncharacterized protein OS=Oryctolagus cuniculus GN=SLC25A5 PE=3 SV=1 - [G1T524_RABIT]	0	0	0	0	0	0	0	0	0	0	0	2.19832e+06	0	0	0	0	0	0	0	0	0	0						0												0
G1U7V8	Tubulin alpha chain OS=Oryctolagus cuniculus PE=3 SV=1 - [G1U7V8_RABIT]	0	0	0	0	0	0	0	0	0	0	0	2.88494e+06	0	0	0	0	0	0	0	0	0	0						0												0
G1TZP0	Uncharacterized protein OS=Oryctolagus cuniculus GN=YWHAG PE=3 SV=1 - [G1TZP0_RABIT]	0	589038	0	0	0	0	0	0	0	0	0	0	0	0	0	0	0	0	0	520039	2.73881e+06	0					3.74817	6.07	2	2	3.29965	5.67	1	1						0
G1T139	Uncharacterized protein OS=Oryctolagus cuniculus GN=LOC103345437 PE=4 SV=2 - [G1T139_RABIT]	0	0	0	0	0	0	0	0	0	0	0	0	0	0	0	0	0	0	0	0	1.88095e+06	0						0				0								0				0				0
G1SZD6	14-3-3 protein theta OS=Oryctolagus cuniculus GN=YWHAQ PE=3 SV=1 - [G1SZD6_RABIT]	0	589038	0	0	0	0	0	0	0	0	0	0	0	0	0	0	0	0	0	520039	2.73881e+06	0					3.74817	6.12	2	2		0				0				0				0				0
G1TRW5	Small ubiquitin-related modifier OS=Oryctolagus cuniculus GN=LOC100343020 PE=3 SV=1 - [G1TRW5_RABIT]	0	0	0	0	0	0	0	0	0	0	0	0	0	0	0	0	0	0	0	0	0	162937						0																0
G1TWL0	Uncharacterized protein OS=Oryctolagus cuniculus GN=HNRNPA2B1 PE=4 SV=1 - [G1TWL0_RABIT]	0	0	0	0	0	0	0	0	0	0	0	0	0	0	0	0	0	0	0	1.07154e+06	779514	0						0				0				0				0				0				0
U3KLZ3	Uncharacterized protein OS=Oryctolagus cuniculus GN=HNRNPA3 PE=4 SV=1 - [U3KLZ3_RABIT]	0	0	0	0	0	0	0	0	0	0	0	0	0	0	0	0	0	0	0	0	2.10253e+06	0						0				0				0												0
G1TG30	Creatine kinase M-type OS=Oryctolagus cuniculus GN=CKM PE=3 SV=1 - [G1TG30_RABIT]	0	0	0	0	0	0	0	0	0	0	0	0	0	6.60242e+06	0	0	0	0	0	0	0	0						0				0
G1TVD5	Uncharacterized protein OS=Oryctolagus cuniculus PE=3 SV=1 - [G1TVD5_RABIT]	0	0	0	0	0	0	0	0	0	0	0	0	0	0	0	0	0	0	0	0	1.96183e+06	0					2.09064	4.35	1	1		0								0				0
G1TPN3	Uncharacterized protein OS=Oryctolagus cuniculus GN=HNRNPAB PE=4 SV=1 - [G1TPN3_RABIT]	0	0	0	0	0	0	0	0	0	0	0	0	0	0	0	0	0	0	0	0	1.88431e+06	0						0				0				0				0				0				0
G1TSH8	Nuclease-sensitive element-binding protein 1 OS=Oryctolagus cuniculus GN=YBX1 PE=4 SV=1 - [G1TSH8_RABIT]	0	0	0	0	0	0	0	0	0	0	0	0	0	0	0	0	0	0	0	59553.8	585025	0						0			0	8.06	1	1		0				0				0				0
G1SUX8	Uncharacterized protein OS=Oryctolagus cuniculus GN=LOC100354435 PE=3 SV=1 - [G1SUX8_RABIT]	0	0	4.90562e+06	1.05758e+06	630111	0	0	0	0	0	0	2.66884e+06	0	0	0	1.08183e+06	0	0	0	3.66658e+06	0	0						0			3.21065	1.64	1	1	2.62341	1.64	1	1	2.26171	1.94	1	1						0
G1TRC0	Uncharacterized protein OS=Oryctolagus cuniculus GN=LOC100354037 PE=3 SV=1 - [G1TRC0_RABIT]	0	0	4.90562e+06	1.05758e+06	630111	0	0	0	0	0	0	2.66884e+06	0	0	0	1.08183e+06	0	0	0	3.66658e+06	0	0						0			3.21065	1.64	1	1	2.62341	1.64	1	1	2.26171	1.94	1	1						0
G1SHI8	Uncharacterized protein OS=Oryctolagus cuniculus PE=4 SV=2 - [G1SHI8_RABIT]	0	0	0	0	0	0	0	0	0	0	0	0	0	0	0	0	0	0	0	0	0	0						0																0				0
G1TUJ5	Uncharacterized protein OS=Oryctolagus cuniculus GN=IGSF9 PE=4 SV=1 - [G1TUJ5_RABIT]	0	0	0	0	0	0	0	0	0	0	0	0	0	0	0	0	0	0	0	0	0	0					3.38508	4.13	1	1										0				0
G1SZ15	Uncharacterized protein OS=Oryctolagus cuniculus GN=MANF PE=4 SV=1 - [G1SZ15_RABIT]	0	0	0	0	0	0	0	0	0	0	0	0	0	0	0	0	0	0	0	0	630942	0						0								0												0
G1TX56	Histone H3 OS=Oryctolagus cuniculus PE=3 SV=1 - [G1TX56_RABIT]	0	0	0	0	0	0	0	0	0	0	0	1.09283e+07	0	0	0	0	0	0	0	0	0	0						0				0				0				0				0
G1U1V6	Uncharacterized protein OS=Oryctolagus cuniculus PE=4 SV=1 - [G1U1V6_RABIT]	0	0	0	0	0	0	0	0	0	0	0	0	0	0	0	0	0	0	0	59553.8	585025	0						0			0	6.97	1	1		0				0				0				0
G1TUS9	Creatine kinase M-type OS=Oryctolagus cuniculus GN=CKM PE=3 SV=1 - [G1TUS9_RABIT]	0	0	0	0	0	0	0	0	0	0	0	0	0	6.60242e+06	0	0	0	0	0	0	0	0						0				0
G1U324	Uncharacterized protein OS=Oryctolagus cuniculus PE=4 SV=1 - [G1U324_RABIT]	0	0	0	0	0	0	0	0	0	0	0	0	0	0	0	0	0	0	0	59553.8	0	0						0			0	7.02	1	1		0				0				0				0
G1SVW5	Uncharacterized protein OS=Oryctolagus cuniculus GN=RPL4 PE=1 SV=2 - [G1SVW5_RABIT]	0	0	0	0	0	0	0	0	0	0	0	486381	0	0	0	0	0	0	0	0	0	0						0																0				0
G1TVI6	Uncharacterized protein OS=Oryctolagus cuniculus PE=4 SV=1 - [G1TVI6_RABIT]	0	0	0	0	0	0	0	0	0	0	0	0	0	0	0	0	0	0	0	0	989182	0						0								0								0				0
G1U025	Myosin light chain 1/3, skeletal muscle isoform OS=Oryctolagus cuniculus GN=MYL1 PE=4 SV=1 - [G1U025_RABIT]	0	0	0	0	0	0	0	0	0	0	0	0	0	2.78356e+07	0	0	0	0	0	0	0	0						0
G1SCY4	Uncharacterized protein OS=Oryctolagus cuniculus GN=LOC100351873 PE=3 SV=1 - [G1SCY4_RABIT]	0	0	0	0	0	0	0	0	0	0	0	0	0	0	0	0	193807	0	0	0	894993	0						0				0												0
G1T2C4	Transgelin OS=Oryctolagus cuniculus PE=3 SV=1 - [G1T2C4_RABIT]	0	0	0	0	0	0	0	0	0	0	0	0	0	0	0	0	0	0	0	0	1.0499e+06	0						0				0												0
G1TNB7	Histone H3 OS=Oryctolagus cuniculus PE=3 SV=1 - [G1TNB7_RABIT]	0	0	0	0	0	0	0	0	0	0	0	1.09283e+07	0	0	0	0	0	0	0	0	0	0						0				0				0				0				0
G1TTY7	60S ribosomal protein L18a OS=Oryctolagus cuniculus GN=RPL18A PE=3 SV=1 - [G1TTY7_RABIT]	0	0	0	0	0	0	0	0	0	0	0	0	0	0	0	0	0	0	0	0	0	0						0								0				0
G1U4U4	Uncharacterized protein OS=Oryctolagus cuniculus GN=MARCKS PE=4 SV=1 - [G1U4U4_RABIT]	0	0	0	0	0	0	0	0	0	0	0	0	0	0	0	0	0	0	0	0	2.30844e+06	0						0												0				0
G1TNM3	Uncharacterized protein OS=Oryctolagus cuniculus PE=1 SV=2 - [G1TNM3_RABIT]	0	0	0	0	0	0	0	0	0	0	0	0	0	0	0	0	0	0	0	0	845218	0						0
G1TKE3	Transgelin OS=Oryctolagus cuniculus GN=TAGLN2 PE=3 SV=1 - [G1TKE3_RABIT]	0	0	0	905640	0	0	0	0	0	0	0	2.82196e+06	0	0	0	0	523301	0	0	0	0	1.89397e+06						0				0			2.35545	5.67	1	1		0
G1SQ91	Uncharacterized protein OS=Oryctolagus cuniculus GN=DMRTA1 PE=4 SV=1 - [G1SQ91_RABIT]	0	0	0	0	0	0	0	0	0	0	0	0	0	0	0	0	0	0	0	0	0	0						0								0				0				0
G1SFA3	Uncharacterized protein OS=Oryctolagus cuniculus PE=4 SV=1 - [G1SFA3_RABIT]	0	0	0	0	0	0	0	0	0	0	0	0	0	0	0	0	0	0	0	0	1.07311e+06	0						0				0				0				0				0
G1TT44	40S ribosomal protein SA OS=Oryctolagus cuniculus GN=RPSA PE=3 SV=1 - [G1TT44_RABIT]	0	0	0	0	0	0	0	0	0	0	0	0	0	0	0	0	0	0	0	0	2.35481e+06	0						0				0																0
G1T586	Uncharacterized protein OS=Oryctolagus cuniculus GN=HNRNPA1 PE=4 SV=1 - [G1T586_RABIT]	0	0	0	0	251894	0	0	0	0	0	0	0	0	0	0	0	0	0	0	1.07154e+06	1.15773e+06	0						0											3.05037	3.87	1	1		0				0
G1SQ25	Uncharacterized protein OS=Oryctolagus cuniculus GN=B4GALT5 PE=4 SV=2 - [G1SQ25_RABIT]	0	0	0	0	0	0	0	1.32544e+06	0	0	0	0	0	0	0	0	0	0	0	0	0	0						0				0				0				0				0				0
O19048	Poly(rC)-binding protein 1 OS=Oryctolagus cuniculus GN=PCBP1 PE=2 SV=1 - [PCBP1_RABIT]	0	0	0	0	0	0	0	0	0	0	0	1.49569e+06	0	0	0	0	0	0	0	0	624935	0										0				0
G1U472	Uncharacterized protein OS=Oryctolagus cuniculus GN=LOC100337691 PE=1 SV=1 - [G1U472_RABIT]	0	0	846372	0	0	0	0	0	0	0	0	0	0	0	0	0	0	0	0	0	0	0									1.87019	7.28	1	1						0								0
P01885	Beta-2-microglobulin OS=Oryctolagus cuniculus GN=B2M PE=1 SV=1 - [B2MG_RABIT]	0	0	0	0	0	0	0	0	0	0	0	0	0	0	0	0	0	0	0	0	0	0									2.96084	13.13	1	1
P14461	Fibrinogen alpha chain (Fragment) OS=Oryctolagus cuniculus GN=FGA PE=1 SV=1 - [FIBA_RABIT]	0	0	750706	0	0	0	0	0	0	0	0	0	0	0	0	0	0	0	0	0	0	0									2.89001	100	1	1
P02252	Histone H1.4 OS=Oryctolagus cuniculus GN=HIST1H1E PE=1 SV=2 - [H14_RABIT]	0	0	0	0	1.96117e+06	0	0	0	0	0	0	1.65016e+07	0	0	0	0	0	0	0	0	3.97915e+06	0									2.38588	5.94	1	1					2.5475	4.57	1	1
P03988	Ig mu chain C region secreted form OS=Oryctolagus cuniculus PE=2 SV=1 - [IGHM_RABIT]	0	0	0	0	0	0	0	0	0	0	0	0	0	0	0	0	0	0	0	0	0	0										0
P13491	L-lactate dehydrogenase A chain OS=Oryctolagus cuniculus GN=LDHA PE=1 SV=3 - [LDHA_RABIT]	0	0	1.28227e+06	0	0	0	0	0	0	0	0	2.6642e+06	0	2.05505e+06	0	0	0	0	0	0	0	0									2.93747	3.61	1	1						0				0				0
G1SPD1	Uncharacterized protein OS=Oryctolagus cuniculus GN=MTPN PE=4 SV=1 - [G1SPD1_RABIT]	0	0	0	0	0	0	0	0	0	0	0	0	0	0	0	0	0	0	0	0	1.24647e+06	0										0												0
P04221	Ig mu chain C region membrane-bound form OS=Oryctolagus cuniculus PE=2 SV=2 - [MUCM_RABIT]	0	0	0	0	0	0	0	0	0	0	0	0	0	0	0	0	0	0	0	0	0	0										0
P07489	Transthyretin OS=Oryctolagus cuniculus GN=TTR PE=1 SV=1 - [TTHY_RABIT]	0	0	0	0	0	0	0	0	0	0	0	3.59308e+06	0	0	0	6.03275e+06	0	0	0	1.26862e+07	3.8247e+06	0										0
G1SZI5	Uncharacterized protein OS=Oryctolagus cuniculus PE=1 SV=1 - [G1SZI5_RABIT]	0	0	0	0	0	0	0	0	0	0	0	0	0	0	0	0	0	0	0	0	0	0										0																0
G1SE76	Uncharacterized protein OS=Oryctolagus cuniculus GN=RPL23A PE=1 SV=1 - [G1SE76_RABIT]	0	0	0	0	0	0	0	0	0	0	0	0	0	0	0	0	0	0	0	0	1.89645e+06	0										0				0
G1U2Q5	Uncharacterized protein OS=Oryctolagus cuniculus PE=4 SV=1 - [G1U2Q5_RABIT]	0	0	0	0	0	0	0	0	0	0	0	985073	0	0	0	0	0	0	0	0	1.31697e+06	0										0
G1SWK6	Heat shock protein HSP 90-beta OS=Oryctolagus cuniculus GN=HSP90AB1 PE=4 SV=1 - [G1SWK6_RABIT]	0	0	0	0	0	0	0	0	0	0	0	0	0	0	0	0	0	0	0	0	1.88095e+06	0										0								0				0
U3KMM1	L-lactate dehydrogenase OS=Oryctolagus cuniculus GN=LDHC PE=3 SV=1 - [U3KMM1_RABIT]	0	0	1.28227e+06	0	0	0	0	0	0	0	0	2.6642e+06	0	2.05505e+06	0	0	0	0	0	0	0	0									2.93747	4.26	1	1
G1TUC8	Uncharacterized protein OS=Oryctolagus cuniculus GN=ACTN4 PE=4 SV=2 - [G1TUC8_RABIT]	0	0	0	0	0	0	0	0	0	0	0	0	0	0	0	0	0	0	0	0	0	0										0				0								0
G1SSY8	Uncharacterized protein OS=Oryctolagus cuniculus GN=HIST1H1A PE=3 SV=1 - [G1SSY8_RABIT]	0	0	0	0	1.96117e+06	0	0	0	0	0	0	1.54515e+07	0	0	0	0	0	0	0	0	0	0										0							2.5475	4.57	1	1
G1TIS1	L-lactate dehydrogenase OS=Oryctolagus cuniculus GN=LDHC PE=3 SV=1 - [G1TIS1_RABIT]	0	0	1.28227e+06	0	0	0	0	0	0	0	0	2.6642e+06	0	2.05505e+06	0	0	0	0	0	0	0	0									2.93747	3.59	1	1														0
G1SWG6	Uncharacterized protein OS=Oryctolagus cuniculus GN=UBAP1 PE=4 SV=1 - [G1SWG6_RABIT]	0	0	0	0	0	0	0	0	0	0	0	0	0	0	0	0	0	0	0	0	0	0										0				0								0
G1U7C6	Uncharacterized protein OS=Oryctolagus cuniculus GN=HIST1H1D PE=3 SV=1 - [G1U7C6_RABIT]	0	0	0	0	1.96117e+06	0	0	0	0	0	0	1.65016e+07	0	0	0	0	0	0	0	0	3.97915e+06	0									2.38588	5.88	1	1					2.5475	4.52	1	1
G1SUV5	Heat shock protein HSP 90-beta OS=Oryctolagus cuniculus GN=HSP90AB1 PE=3 SV=1 - [G1SUV5_RABIT]	0	0	0	0	0	0	0	0	0	0	0	0	0	0	0	0	0	0	0	0	1.88095e+06	0										0				0				0				0				0
G1SYM3	Tetraspanin OS=Oryctolagus cuniculus GN=CD9 PE=3 SV=2 - [G1SYM3_RABIT]	0	0	0	0	0	0	0	0	0	0	0	0	0	0	0	0	0	0	0	0	1.44264e+06	0										0												0				0
G1TDI4	Transthyretin OS=Oryctolagus cuniculus GN=TTR PE=3 SV=1 - [G1TDI4_RABIT]	0	0	0	0	0	0	0	0	0	0	0	3.59308e+06	0	0	0	6.03275e+06	0	0	0	1.26862e+07	3.8247e+06	0										0
G1T432	Adenylyl cyclase-associated protein OS=Oryctolagus cuniculus GN=CAP1 PE=3 SV=1 - [G1T432_RABIT]	0	0	0	0	0	0	0	0	0	0	0	0	0	0	0	0	0	0	0	0	0	416808									4.16087	3.37	1	1		0
G1SKW0	Uncharacterized protein OS=Oryctolagus cuniculus GN=EIF4ENIF1 PE=4 SV=1 - [G1SKW0_RABIT]	0	0	0	0	0	0	0	0	0	0	0	0	0	0	0	0	0	0	0	0	0	0										0				0			1.98807	1.32	1	1
G1T8Q6	Heat shock protein HSP 90-beta OS=Oryctolagus cuniculus GN=HSP90AB1 PE=3 SV=2 - [G1T8Q6_RABIT]	0	0	425692	0	0	0	0	0	0	0	0	0	0	0	0	0	0	0	0	0	1.33622e+06	0									4.08428	2.03	1	1		0				0				0				0
G1TAJ3	L-lactate dehydrogenase OS=Oryctolagus cuniculus GN=LDHA PE=3 SV=1 - [G1TAJ3_RABIT]	0	0	1.28227e+06	0	0	0	0	0	0	0	0	2.6642e+06	0	2.05505e+06	0	0	0	0	0	0	0	0									2.93747	3.61	1	1						0				0				0
G1TJC3	Tubulin beta chain OS=Oryctolagus cuniculus GN=TUBB6 PE=3 SV=1 - [G1TJC3_RABIT]	0	0	0	0	0	0	0	0	0	0	0	4.62693e+06	0	0	0	0	0	0	0	0	2.45688e+06	0										0				0				0				0
G1T7D1	Uncharacterized protein OS=Oryctolagus cuniculus GN=HIST1H1C PE=3 SV=1 - [G1T7D1_RABIT]	0	0	0	0	1.96117e+06	0	0	0	0	0	0	1.65016e+07	0	0	0	0	0	0	0	0	3.97915e+06	0									2.38588	6.1	1	1					2.5475	4.69	1	1
G1TQ05	Uncharacterized protein OS=Oryctolagus cuniculus GN=HIST1H1T PE=3 SV=1 - [G1TQ05_RABIT]	0	0	0	0	0	0	0	0	0	0	0	1.54025e+07	0	0	0	0	0	0	0	0	0	0										0
G1SE78	Uncharacterized protein OS=Oryctolagus cuniculus GN=TLCD1 PE=4 SV=1 - [G1SE78_RABIT]	0	0	0	0	0	0	0	0	0	0	0	0	0	0	0	0	0	0	0	0	0	0										0																0
G1TSX5	Uncharacterized protein OS=Oryctolagus cuniculus GN=HSPE1 PE=3 SV=1 - [G1TSX5_RABIT]	0	0	432344	0	0	0	0	0	0	0	0	0	0	0	0	0	0	0	0	545122	0	390822									3.10881	13.73	1	1		0
G1U7T5	Uncharacterized protein OS=Oryctolagus cuniculus PE=3 SV=1 - [G1U7T5_RABIT]	0	0	0	0	0	0	0	0	0	0	0	0	0	0	0	0	0	0	0	0	1.89645e+06	0										0				0
G1TIJ9	Uncharacterized protein OS=Oryctolagus cuniculus PE=3 SV=1 - [G1TIJ9_RABIT]	0	0	0	0	0	0	0	0	0	0	0	0	0	0	0	0	0	0	0	0	1.89645e+06	0										0
G1SCT0	Uncharacterized protein OS=Oryctolagus cuniculus GN=CKAP4 PE=4 SV=1 - [G1SCT0_RABIT]	0	0	0	0	0	0	0	0	0	0	0	0	0	0	0	0	0	0	0	0	0	0										0												0
G1TPQ9	Uncharacterized protein OS=Oryctolagus cuniculus PE=3 SV=1 - [G1TPQ9_RABIT]	0	0	0	0	0	0	0	0	0	0	0	0	0	0	0	0	0	0	0	0	1.89645e+06	0										0				0
G1TXB6	Uncharacterized protein OS=Oryctolagus cuniculus PE=3 SV=1 - [G1TXB6_RABIT]	0	0	1.93281e+06	0	0	0	0	0	0	0	0	0	0	0	0	0	0	0	0	0	3.19863e+06	733650									3.37044	10.94	1	1		0				0
G1U8T9	Uncharacterized protein OS=Oryctolagus cuniculus GN=KCTD12 PE=4 SV=2 - [G1U8T9_RABIT]	0	0	0	0	0	0	0	0	0	0	0	0	0	0	0	0	0	0	0	0	190944	0										0								0				0
G1TLY4	Uncharacterized protein OS=Oryctolagus cuniculus PE=3 SV=1 - [G1TLY4_RABIT]	0	0	846372	0	0	0	0	0	0	0	0	0	0	0	0	0	0	0	0	0	0	0									1.87019	7.28	1	1						0								0
G1TY70	Uncharacterized protein OS=Oryctolagus cuniculus PE=3 SV=1 - [G1TY70_RABIT]	0	0	0	0	0	0	0	0	0	0	0	0	0	0	0	0	0	0	0	0	1.89645e+06	0										0
G1T5L0	Uncharacterized protein OS=Oryctolagus cuniculus GN=IGHM PE=4 SV=2 - [G1T5L0_RABIT]	0	0	0	0	0	0	0	0	0	0	0	0	0	0	0	0	0	0	0	0	0	0										0
G1TJT7	Uncharacterized protein OS=Oryctolagus cuniculus PE=3 SV=1 - [G1TJT7_RABIT]	0	0	0	0	0	0	0	0	0	0	0	0	0	0	0	0	0	0	0	0	1.89645e+06	0										0
G1U9G9	Uncharacterized protein OS=Oryctolagus cuniculus PE=4 SV=1 - [G1U9G9_RABIT]	0	0	0	0	0	0	0	0	0	0	0	0	0	0	0	0	0	0	0	0	585025	0										0				0								0				0
G1TGC3	Uncharacterized protein OS=Oryctolagus cuniculus PE=3 SV=1 - [G1TGC3_RABIT]	0	0	0	0	0	0	0	0	0	0	0	0	0	0	0	0	0	0	0	0	1.89645e+06	0										0				0
G1TEW2	Uncharacterized protein OS=Oryctolagus cuniculus PE=3 SV=1 - [G1TEW2_RABIT]	0	0	0	0	0	0	0	0	0	0	0	0	0	0	0	0	0	0	0	0	1.89645e+06	0										0																0
G1SL50	Uncharacterized protein OS=Oryctolagus cuniculus PE=4 SV=1 - [G1SL50_RABIT]	0	0	0	0	0	0	0	0	0	0	0	985073	0	0	0	0	0	0	0	0	1.31697e+06	0										0				0				0				0
G1TIA3	Uncharacterized protein OS=Oryctolagus cuniculus GN=UBAP1 PE=4 SV=1 - [G1TIA3_RABIT]	0	0	0	0	0	0	0	0	0	0	0	0	0	0	0	0	0	0	0	0	0	0										0				0								0
G1TRP8	Uncharacterized protein OS=Oryctolagus cuniculus PE=3 SV=1 - [G1TRP8_RABIT]	0	0	0	0	0	0	0	0	0	0	0	0	0	0	0	0	0	0	0	0	1.89645e+06	0										0				0
G1T1F0	Uncharacterized protein OS=Oryctolagus cuniculus GN=RPS14 PE=1 SV=1 - [G1T1F0_RABIT]	0	0	846372	0	0	0	0	0	0	0	0	0	0	0	0	0	0	0	0	0	0	0									1.87019	7.05	1	1						0								0
G1TF04	Uncharacterized protein OS=Oryctolagus cuniculus PE=3 SV=1 - [G1TF04_RABIT]	0	0	0	0	0	0	0	0	0	0	0	0	0	0	0	0	0	0	0	0	1.89645e+06	0										0				0
G1T5W0	Tubulin alpha chain OS=Oryctolagus cuniculus PE=3 SV=1 - [G1T5W0_RABIT]	0	0	0	0	0	0	0	0	0	0	0	3.60833e+06	0	0	0	0	0	0	0	0	4.15939e+06	0														0								0
G1SQ02	Uncharacterized protein OS=Oryctolagus cuniculus GN=PRDX1 PE=4 SV=1 - [G1SQ02_RABIT]	0	0	0	934131	0	0	0	0	0	0	0	2.69673e+06	0	0	0	0	0	0	0	1.62398e+06	4.54867e+06	0													2.03643	5.53	1	1	4.24344	11.06	1	1
G1U8T8	Uncharacterized protein OS=Oryctolagus cuniculus PE=3 SV=1 - [G1U8T8_RABIT]	0	0	0	0	0	0	0	0	0	0	0	0	0	0	0	0	0	0	0	0	1.89645e+06	0														0
G1U1A8	40S ribosomal protein SA OS=Oryctolagus cuniculus GN=RPSA PE=3 SV=1 - [G1U1A8_RABIT]	0	0	0	0	0	0	0	0	0	0	0	0	0	0	0	0	0	0	0	0	2.35481e+06	0														0								0
G1TU78	Uncharacterized protein OS=Oryctolagus cuniculus PE=4 SV=1 - [G1TU78_RABIT]	0	0	0	0	251894	0	0	0	0	0	0	0	0	0	0	0	0	0	0	1.07154e+06	1.28141e+06	0														0			3.05037	5.24	1	1		0				0
G1SPK4	60S acidic ribosomal protein P0 OS=Oryctolagus cuniculus GN=RPLP0 PE=3 SV=2 - [G1SPK4_RABIT]	0	0	0	0	0	0	0	0	0	0	0	0	0	0	0	0	0	0	0	0	808990	0														0								0				0
G1U5S9	Uncharacterized protein OS=Oryctolagus cuniculus PE=3 SV=1 - [G1U5S9_RABIT]	0	0	0	0	0	0	0	0	0	0	0	0	0	0	0	0	0	0	0	0	1.89645e+06	0														0
G1TLD8	Small ubiquitin-related modifier OS=Oryctolagus cuniculus PE=3 SV=1 - [G1TLD8_RABIT]	0	0	0	0	0	0	0	0	0	0	0	0	0	0	0	0	0	0	0	0	0	162937														0												0
G1SD95	Uncharacterized protein OS=Oryctolagus cuniculus PE=4 SV=1 - [G1SD95_RABIT]	0	0	0	0	0	0	0	0	0	0	0	0	0	0	0	0	0	0	0	0	570593	0														0			2.1109	12.87	1	1
G1TEQ0	Uncharacterized protein OS=Oryctolagus cuniculus PE=4 SV=1 - [G1TEQ0_RABIT]	0	0	0	0	251894	0	0	0	0	0	0	0	0	0	0	0	0	0	0	1.07154e+06	1.28141e+06	0														0			3.05037	5.24	1	1						0
P02608	Myosin regulatory light chain 2, skeletal muscle isoform type 2 OS=Oryctolagus cuniculus GN=MYLPF PE=1 SV=3 - [MLRS_RABIT]	0	0	0	0	0	0	0	0	0	0	0	0	0	1.49849e+07	0	0	0	0	0	0	0	0																		0				0				0
B7NZS0	Myeloid-associated differentiation marker (Predicted) OS=Oryctolagus cuniculus GN=MYADM PE=4 SV=1 - [B7NZS0_RABIT]	0	0	0	0	0	0	0	0	0	0	0	0	0	0	0	0	0	0	0	0	469714	0																		0
G1U5X9	Uncharacterized protein OS=Oryctolagus cuniculus GN=LOC103350969 PE=4 SV=1 - [G1U5X9_RABIT]	0	0	0	0	0	0	0	0	0	0	0	0	0	0	0	0	0	0	0	0	570593	0																	2.1109	12.87	1	1						0
G1STJ2	Uncharacterized protein OS=Oryctolagus cuniculus PE=4 SV=1 - [G1STJ2_RABIT]	0	0	0	0	0	0	0	0	0	0	0	0	0	0	0	0	0	0	0	0	570593	0																	2.1109	12.87	1	1						0
G1TUM0	Uncharacterized protein OS=Oryctolagus cuniculus PE=4 SV=1 - [G1TUM0_RABIT]	0	0	0	0	251894	0	0	0	0	0	0	0	0	0	0	0	0	0	0	1.07154e+06	1.28141e+06	0																	3.05037	4.94	1	1		0				0
G1TTH1	Uncharacterized protein OS=Oryctolagus cuniculus PE=4 SV=1 - [G1TTH1_RABIT]	0	0	0	0	251894	0	0	0	0	0	0	0	0	0	0	0	0	0	0	1.07154e+06	1.28141e+06	0																	3.05037	4.29	1	1		0				0
G1TB98	Uncharacterized protein OS=Oryctolagus cuniculus GN=RCN1 PE=4 SV=2 - [G1TB98_RABIT]	0	0	0	0	0	0	0	0	0	0	0	0	0	0	0	0	0	0	0	0	754404	0																		0								0
G1U6N2	60S acidic ribosomal protein P0 OS=Oryctolagus cuniculus PE=1 SV=1 - [G1U6N2_RABIT]	0	0	0	0	0	0	0	0	0	0	0	0	0	0	0	0	0	0	0	0	808990	0																		0
G1TYD7	Uncharacterized protein OS=Oryctolagus cuniculus PE=4 SV=1 - [G1TYD7_RABIT]	0	0	0	0	0	0	0	0	0	0	0	0	0	0	0	0	0	0	0	0	570593	0																	2.1109	12.87	1	1						0
G1T021	Uncharacterized protein OS=Oryctolagus cuniculus GN=MYL4 PE=4 SV=1 - [G1T021_RABIT]	0	0	0	0	0	0	0	0	0	0	0	0	0	3.03262e+07	0	0	0	0	0	0	0	0																						0
G1U2V6	Uncharacterized protein OS=Oryctolagus cuniculus GN=PCBP2 PE=4 SV=1 - [G1U2V6_RABIT]	0	0	0	0	0	0	0	0	0	0	0	1.49569e+06	0	0	0	0	0	0	0	0	624935	0																						0
G1TMV1	Uncharacterized protein OS=Oryctolagus cuniculus GN=DSTN PE=3 SV=1 - [G1TMV1_RABIT]	0	0	0	0	0	0	0	0	0	0	0	0	0	0	0	0	0	0	0	0	813923	0																										0
Q9TTT7	Cytochrome c oxidase subunit 6A1, mitochondrial OS=Oryctolagus cuniculus GN=COX6A1 PE=3 SV=1 - [CX6A1_RABIT]	0	0	0	0	0	0	0	0	0	0	0	0	0	0	0	234662	0	0	0	488129	0	0																										0
P09451	Ferritin light chain OS=Oryctolagus cuniculus GN=FTL PE=2 SV=2 - [FRIL_RABIT]	0	0	0	0	0	0	0	0	0	0	0	0	0	0	0	0	893768	0	0	6.71146e+06	813815	0																										0
P24732	Myosin regulatory light chain 2, skeletal muscle isoform type 1 OS=Oryctolagus cuniculus PE=2 SV=2 - [MLRT_RABIT]	0	0	0	0	0	0	0	0	0	0	0	0	0	9.10444e+06	0	0	0	0	0	0	0	0																										0
G1TF03	Myosin regulatory light chain 2, skeletal muscle isoform type 2 OS=Oryctolagus cuniculus GN=MYLPF PE=4 SV=2 - [G1TF03_RABIT]	0	0	0	0	0	0	0	0	0	0	0	0	0	1.49849e+07	0	0	0	0	0	0	0	0																										0
G1SEX2	Uncharacterized protein OS=Oryctolagus cuniculus GN=IL10RB PE=4 SV=2 - [G1SEX2_RABIT]	0	0	0	0	0	0	0	0	0	0	0	0	0	0	0	0	0	0	0	1.66908e+06	0	0																										0
G1THL2	Ferritin OS=Oryctolagus cuniculus GN=FTL PE=3 SV=1 - [G1THL2_RABIT]	0	0	0	0	0	0	0	0	0	0	0	0	0	0	0	0	893768	0	0	6.71146e+06	813815	0																										0
G1T6M5	Uncharacterized protein OS=Oryctolagus cuniculus PE=3 SV=1 - [G1T6M5_RABIT]	0	0	0	0	0	0	0	0	0	0	0	0	0	0	0	0	0	0	0	0	621191	0																										0
G1SI41	Uncharacterized protein OS=Oryctolagus cuniculus GN=PCBP3 PE=4 SV=2 - [G1SI41_RABIT]	0	0	0	0	0	0	0	0	0	0	0	1.49569e+06	0	0	0	0	0	0	0	0	624935	0																										0
G1SY28	Cytochrome c oxidase subunit 6A, mitochondrial OS=Oryctolagus cuniculus GN=COX6A1 PE=3 SV=1 - [G1SY28_RABIT]	0	0	0	0	0	0	0	0	0	0	0	0	0	0	0	234662	0	0	0	488129	0	0																										0
G1TG00	Uncharacterized protein OS=Oryctolagus cuniculus GN=RPS3 PE=4 SV=1 - [G1TG00_RABIT]	0	0	0	0	0	0	0	0	0	0	0	0	0	0	0	0	0	0	0	0	845218	0
G1U7U3	Nucleoside diphosphate kinase OS=Oryctolagus cuniculus GN=NME1 PE=3 SV=1 - [G1U7U3_RABIT]	0	0	0	0	0	0	0	0	0	0	0	0	0	0	0	0	0	0	0	0	2.69298e+06	0
G1TU13	Uncharacterized protein OS=Oryctolagus cuniculus GN=RPS17 PE=1 SV=1 - [G1TU13_RABIT]	0	0	0	0	0	0	0	0	0	0	0	0	0	0	0	0	0	0	0	0	584749	0
G1TU65	Small ubiquitin-related modifier OS=Oryctolagus cuniculus PE=3 SV=1 - [G1TU65_RABIT]	0	0	0	0	0	0	0	0	0	0	0	0	0	0	0	0	0	0	0	0	0	162937
G1TM59	Small ubiquitin-related modifier OS=Oryctolagus cuniculus PE=3 SV=1 - [G1TM59_RABIT]	0	0	0	0	0	0	0	0	0	0	0	0	0	0	0	0	0	0	0	0	0	162937
P02251	Histone H1.3 OS=Oryctolagus cuniculus PE=1 SV=1 - [H13_RABIT]	0	0	0	0	0	0	0	0	0	0	0	3.87433e+06	0	0	0	0	0	0	0	0	0	0
G1U726	Uncharacterized protein OS=Oryctolagus cuniculus GN=ROGDI PE=4 SV=1 - [G1U726_RABIT]	0	0	0	0	0	0	0	0	0	0	0	0	0	0	0	0	0	0	0	0	1.52381e+06	0
G1TPH6	Uncharacterized protein OS=Oryctolagus cuniculus PE=3 SV=1 - [G1TPH6_RABIT]	0	0	0	0	0	0	0	0	0	0	0	0	0	0	0	0	0	0	0	0	1.89645e+06	0
G1TNC3	Uncharacterized protein OS=Oryctolagus cuniculus PE=3 SV=1 - [G1TNC3_RABIT]	0	0	0	0	0	0	0	0	0	0	0	0	0	0	0	0	0	0	0	0	1.89645e+06	0
G1U0E7	Uncharacterized protein OS=Oryctolagus cuniculus PE=3 SV=1 - [G1U0E7_RABIT]	0	0	0	0	0	0	0	0	0	0	0	0	0	0	0	0	0	0	0	0	1.89645e+06	0
G1TM80	Uncharacterized protein OS=Oryctolagus cuniculus PE=3 SV=1 - [G1TM80_RABIT]	0	0	0	0	0	0	0	0	0	0	0	0	0	0	0	0	0	0	0	0	1.89645e+06	0
G1T824	Uncharacterized protein OS=Oryctolagus cuniculus GN=TMSB15A PE=4 SV=1 - [G1T824_RABIT]	0	0	0	0	0	0	0	0	0	0	0	0	0	0	0	0	0	0	0	0	1.22946e+06	0
G1TIW2	Uncharacterized protein OS=Oryctolagus cuniculus PE=3 SV=1 - [G1TIW2_RABIT]	0	0	0	0	0	0	0	0	0	0	0	0	0	0	0	0	0	0	0	0	1.89645e+06	0
G1SX37	Uncharacterized protein OS=Oryctolagus cuniculus GN=CFL2 PE=3 SV=1 - [G1SX37_RABIT]	0	0	0	0	0	0	0	0	0	0	0	0	0	0	0	0	0	0	0	0	3.19863e+06	733650
G1T638	Uncharacterized protein OS=Oryctolagus cuniculus PE=3 SV=1 - [G1T638_RABIT]	0	0	0	0	0	0	0	0	0	0	0	0	0	0	0	0	0	0	0	0	1.89645e+06	0
[truncated: 65 more columns]

## Sheet: Biological process
#term ID	term description	observed gene count	false discovery rate	matching proteins in your network (labels)
GO:0009987	cellular process	51	2.45e-14	ACTB,ACTC1,ALB,ALDOA,ANXA1,APOA1,CALM2,CAPZA2,CAV1,CKM,CLU,COX6A1,DCN,EEF1B3,EF1A,EIF4G2,EIF5A,ENSOCUG00000015939,FLNB,FTH1,FTL,GAPD,GPX1,HIST1H1E,HNRNPK,HPX,HRG,HSP90AA1,HSP90AB1,HSP90B1,KRT3,LDHB,LGALS3,LUM,MHC,MYH11,MYOC,NEFM,PKM,PON1,PPIA,ROCK1,S100A10,S100A9,SOD1,SOD3,TPI1,TRF,TTR,TXN,YBX1
GO:0065007	biological regulation	44	4.10e-12	ACTB,ACTC1,AHSG,ALB,ALDOA,ANXA1,CALM2,CAPZA2,CAST,CAV1,CLU,DCN,EIF4G2,EIF5A,ENSOCUG00000026257,FGA,FGB,FN1,FTH1,FTL,GAPD,GH1,HBG2,HNRNPK,HPX,HRG,HSP90AB1,LGALS3,MFI2,MMP1,MYOC,OGN,PCBP1,PPIA,ROCK1,S100A10,S100A11,S100A9,SOD1,TNNT3,TRF,TTR,TXN,YBX1
GO:0050789	regulation of biological process	37	1.92e-09	ACTB,ACTC1,AHSG,ALB,ALDOA,ANXA1,CALM2,CAPZA2,CAST,CAV1,CLU,DCN,EIF4G2,EIF5A,ENSOCUG00000026257,FN1,GAPD,GH1,HBG2,HNRNPK,HRG,HSP90AB1,LGALS3,MMP1,MYOC,OGN,PCBP1,PPIA,ROCK1,S100A10,S100A11,S100A9,SOD1,TNNT3,TTR,TXN,YBX1
GO:0050794	regulation of cellular process	33	2.49e-09	AHSG,ALB,ALDOA,ANXA1,CALM2,CAPZA2,CAST,CAV1,CLU,DCN,EIF4G2,EIF5A,ENSOCUG00000026257,FN1,GAPD,GH1,HBG2,HNRNPK,HRG,HSP90AB1,LGALS3,MMP1,MYOC,OGN,PCBP1,ROCK1,S100A10,S100A11,S100A9,SOD1,TTR,TXN,YBX1
GO:0065008	regulation of biological quality	23	7.67e-09	ALB,ALDOA,ANXA1,CALM2,CAPZA2,CAV1,CLU,DCN,FGA,FGB,FN1,FTH1,FTL,GAPD,HPX,HRG,MFI2,MYOC,SOD1,TRF,TTR,TXN,YBX1
GO:0060255	regulation of macromolecule metabolic process	22	4.17e-08	ACTB,ACTC1,AHSG,CALM2,CAST,CAV1,CLU,DCN,EIF4G2,EIF5A,ENSOCUG00000026257,GAPD,HBG2,HNRNPK,HRG,HSP90AB1,MYOC,PCBP1,S100A9,SOD1,TXN,YBX1
GO:0051128	regulation of cellular component organization	15	4.43e-08	AHSG,ALDOA,ANXA1,CAPZA2,CAV1,CLU,DCN,EIF5A,FN1,HRG,LGALS3,MMP1,MYOC,ROCK1,S100A10
GO:0048518	positive regulation of biological process	21	6.56e-08	ACTB,ACTC1,AHSG,ALDOA,ANXA1,CALM2,CAV1,CLU,DCN,EIF5A,HRG,HSP90AB1,LGALS3,MMP1,MYOC,PCBP1,ROCK1,S100A10,S100A9,SOD1,YBX1
GO:0048522	positive regulation of cellular process	19	8.61e-08	AHSG,ALDOA,ANXA1,CALM2,CAV1,CLU,DCN,EIF5A,HRG,HSP90AB1,LGALS3,MMP1,MYOC,PCBP1,ROCK1,S100A10,S100A9,SOD1,YBX1
GO:0051171	regulation of nitrogen compound metabolic process	20	1.83e-07	AHSG,CALM2,CAST,CAV1,CLU,DCN,EIF4G2,EIF5A,ENSOCUG00000026257,GAPD,HBG2,HNRNPK,HRG,HSP90AB1,MYOC,PCBP1,S100A9,SOD1,TXN,YBX1
GO:0080090	regulation of primary metabolic process	20	2.41e-07	AHSG,CALM2,CAST,CAV1,CLU,DCN,EIF4G2,EIF5A,ENSOCUG00000026257,GAPD,HBG2,HNRNPK,HRG,HSP90AB1,MYOC,PCBP1,S100A9,SOD1,TXN,YBX1
GO:0031323	regulation of cellular metabolic process	20	2.51e-07	AHSG,CALM2,CAST,CAV1,CLU,DCN,EIF4G2,EIF5A,ENSOCUG00000026257,GAPD,HBG2,HNRNPK,HRG,HSP90AB1,MYOC,PCBP1,S100A9,SOD1,TXN,YBX1
GO:0044237	cellular metabolic process	27	3.18e-07	ALDOA,APOA1,CAV1,CKM,COX6A1,DCN,EEF1B3,EF1A,EIF4G2,EIF5A,ENSOCUG00000015939,GAPD,HNRNPK,HSP90B1,LDHB,LGALS3,PKM,PON1,PPIA,ROCK1,S100A9,SOD1,SOD3,TPI1,TTR,TXN,YBX1
GO:0050896	response to stimulus	28	3.83e-07	AHSG,ALB,ANXA1,B2M,CALM2,CAV1,CKM,CLU,EF1A,FGA,FGB,FN1,GPX1,HBB2,HBG1,HBG2,HRG,HSP90AA1,HSP90AB1,HSP90B1,LGALS3,MYOC,PON1,ROCK1,S100A9,SOD1,SOD3,TXN
GO:0006950	response to stress	18	5.44e-07	AHSG,ALB,ANXA1,CAV1,CKM,CLU,FGA,FGB,FN1,GPX1,HRG,HSP90AA1,HSP90AB1,HSP90B1,LGALS3,S100A9,SOD1,SOD3
GO:0048523	negative regulation of cellular process	18	5.44e-07	AHSG,ALB,ALDOA,ANXA1,CALM2,CAPZA2,CAST,CAV1,CLU,DCN,ENSOCUG00000026257,HBG2,HRG,HSP90AB1,LGALS3,MYOC,SOD1,YBX1
GO:0016043	cellular component organization	17	8.77e-07	ACTB,ACTC1,ALDOA,ANXA1,CAPZA2,CAV1,FLNB,GAPD,HIST1H1E,KRT3,LUM,MYH11,MYOC,NEFM,ROCK1,S100A10,SOD1
GO:0007010	cytoskeleton organization	9	4.27e-06	ACTB,ACTC1,ANXA1,FLNB,GAPD,KRT3,MYH11,ROCK1,SOD1
GO:0008152	metabolic process	30	4.43e-06	ALDOA,APOA1,CAV1,CKM,COX6A1,DCN,EEF1B3,EF1A,EIF4G2,EIF5A,ENSOCUG00000015939,FTH1,GAPD,GPX1,HNRNPK,HSP90B1,LDHB,LGALS3,MMP1,PKM,PON1,PPIA,ROCK1,S100A9,SOD1,SOD3,TPI1,TTR,TXN,YBX1
GO:0042221	response to chemical	17	4.71e-06	ANXA1,CALM2,CAV1,CLU,EF1A,FGB,GPX1,HBB2,HBG1,HBG2,HSP90AA1,HSP90B1,LGALS3,PON1,S100A9,SOD1,SOD3
GO:0010468	regulation of gene expression	14	6.35e-06	ACTB,ACTC1,CAV1,CLU,DCN,EIF4G2,EIF5A,GAPD,HBG2,HNRNPK,HRG,PCBP1,TXN,YBX1
GO:0044087	regulation of cellular component biogenesis	9	6.35e-06	ALDOA,CAPZA2,CAV1,CLU,HRG,MMP1,MYOC,ROCK1,S100A10
GO:0051130	positive regulation of cellular component organization	9	1.05e-05	AHSG,CAV1,DCN,EIF5A,HRG,MMP1,MYOC,ROCK1,S100A10
GO:0032268	regulation of cellular protein metabolic process	14	1.11e-05	AHSG,CALM2,CAST,CAV1,CLU,EIF4G2,EIF5A,ENSOCUG00000026257,GAPD,HRG,HSP90AB1,MYOC,S100A9,SOD1
GO:0006996	organelle organization	11	1.25e-05	ACTB,ACTC1,ANXA1,FLNB,GAPD,HIST1H1E,KRT3,MYH11,ROCK1,S100A10,SOD1
GO:0032970	regulation of actin filament-based process	7	1.40e-05	ALDOA,CAPZA2,CAV1,HRG,MYOC,ROCK1,S100A10
GO:0050801	ion homeostasis	10	1.63e-05	CALM2,CAV1,DCN,FTH1,FTL,HPX,MFI2,MYOC,SOD1,TRF
GO:0055072	iron ion homeostasis	6	1.88e-05	FTH1,FTL,HPX,MFI2,SOD1,TRF
GO:0051179	localization	21	2.11e-05	ALB,ANXA1,APOA1,CAV1,COX6A1,DBP,EIF5A,FTH1,FTL,HBB2,HBG1,HBG2,HPX,LGALS3,MFI2,ROCK1,S100A10,S100A9,SLC25A4,TRF,TTR
GO:0065009	regulation of molecular function	17	2.41e-05	ACTC1,AHSG,ANXA1,CALM2,CAST,CAV1,CLU,ENSOCUG00000026257,GH1,HRG,LGALS3,OGN,S100A10,S100A9,SOD1,TTR,TXN
GO:0042592	homeostatic process	11	2.76e-05	CALM2,CAV1,DCN,FTH1,FTL,HPX,MFI2,MYOC,SOD1,TRF,TXN
GO:0032956	regulation of actin cytoskeleton organization	6	6.91e-05	ALDOA,CAPZA2,HRG,MYOC,ROCK1,S100A10
GO:0010646	regulation of cell communication	14	7.01e-05	ANXA1,CALM2,CAV1,CLU,DCN,GH1,HRG,HSP90AB1,LGALS3,MYOC,OGN,S100A9,SOD1,TTR
GO:0023051	regulation of signaling	14	7.01e-05	ANXA1,CALM2,CAV1,CLU,DCN,GH1,HRG,HSP90AB1,LGALS3,MYOC,OGN,S100A9,SOD1,TTR
GO:0055065	metal ion homeostasis	8	7.01e-05	CALM2,CAV1,FTH1,FTL,HPX,MFI2,SOD1,TRF
GO:1901890	positive regulation of cell junction assembly	5	8.50e-05	CAV1,HRG,MYOC,ROCK1,S100A10
GO:0009889	regulation of biosynthetic process	12	9.41e-05	CAV1,CLU,DCN,EIF4G2,EIF5A,GAPD,HBG2,HNRNPK,PCBP1,SOD1,TXN,YBX1
GO:0006879	cellular iron ion homeostasis	5	0.00014	FTH1,FTL,HPX,SOD1,TRF
GO:2000112	regulation of cellular macromolecule biosynthetic process	11	0.00014	CAV1,CLU,DCN,EIF4G2,EIF5A,GAPD,HBG2,HNRNPK,PCBP1,TXN,YBX1
GO:0071704	organic substance metabolic process	23	0.00015	ALDOA,APOA1,CAV1,DCN,EEF1B3,EF1A,EIF4G2,EIF5A,ENSOCUG00000015939,GAPD,HNRNPK,HSP90B1,LDHB,LGALS3,MMP1,PKM,PPIA,ROCK1,SOD1,TPI1,TTR,TXN,YBX1
GO:0010604	positive regulation of macromolecule metabolic process	11	0.00016	ACTB,ACTC1,CALM2,CAV1,CLU,DCN,EIF5A,PCBP1,S100A9,SOD1,YBX1
GO:0051129	negative regulation of cellular component organization	7	0.00016	ALDOA,CAPZA2,CAV1,CLU,HRG,LGALS3,MYOC
GO:0044271	cellular nitrogen compound biosynthetic process	11	0.00017	ALDOA,EEF1B3,EF1A,EIF4G2,EIF5A,GAPD,HNRNPK,PKM,TPI1,TXN,YBX1
GO:0006875	cellular metal ion homeostasis	7	0.00018	CALM2,CAV1,FTH1,FTL,HPX,SOD1,TRF
GO:0009966	regulation of signal transduction	13	0.00018	CALM2,CAV1,CLU,DCN,GH1,HRG,HSP90AB1,LGALS3,MYOC,OGN,S100A9,SOD1,TTR
GO:0044238	primary metabolic process	22	0.00018	ALDOA,APOA1,CAV1,DCN,EEF1B3,EF1A,EIF4G2,EIF5A,ENSOCUG00000015939,GAPD,HNRNPK,HSP90B1,LDHB,LGALS3,MMP1,PKM,PPIA,ROCK1,TPI1,TTR,TXN,YBX1
GO:0019725	cellular homeostasis	8	0.00021	CALM2,CAV1,FTH1,FTL,HPX,SOD1,TRF,TXN
GO:0048583	regulation of response to stimulus	15	0.00021	AHSG,ANXA1,CALM2,CAV1,CLU,DCN,GH1,HRG,HSP90AB1,LGALS3,MYOC,OGN,S100A9,SOD1,TTR
GO:0050790	regulation of catalytic activity	11	0.00021	ACTC1,AHSG,ANXA1,CALM2,CAST,CAV1,ENSOCUG00000026257,HRG,S100A10,S100A9,SOD1
GO:0048584	positive regulation of response to stimulus	10	0.00022	ANXA1,CALM2,CAV1,CLU,DCN,HRG,HSP90AB1,MYOC,S100A9,SOD1
GO:0009967	positive regulation of signal transduction	8	0.00023	CALM2,CAV1,CLU,DCN,HSP90AB1,MYOC,S100A9,SOD1
GO:0034641	cellular nitrogen compound metabolic process	13	0.00023	ALDOA,EEF1B3,EF1A,EIF4G2,EIF5A,GAPD,HNRNPK,LGALS3,PKM,SOD1,TPI1,TXN,YBX1
GO:0044089	positive regulation of cellular component biogenesis	6	0.00023	CAV1,HRG,MMP1,MYOC,ROCK1,S100A10
GO:0006807	nitrogen compound metabolic process	19	0.00025	ALDOA,APOA1,DCN,EEF1B3,EF1A,EIF4G2,EIF5A,GAPD,HNRNPK,HSP90B1,LGALS3,MMP1,PKM,PPIA,ROCK1,SOD1,TPI1,TXN,YBX1
GO:0030162	regulation of proteolysis	8	0.00025	AHSG,CAST,CAV1,CLU,ENSOCUG00000026257,HRG,HSP90AB1,S100A9
GO:0110053	regulation of actin filament organization	5	0.00025	ALDOA,CAPZA2,MYOC,ROCK1,S100A10
GO:0050793	regulation of developmental process	9	0.00028	AHSG,ANXA1,CAV1,DCN,FN1,HRG,MYOC,S100A10,SOD1
GO:1902533	positive regulation of intracellular signal transduction	7	0.00028	CALM2,CAV1,CLU,DCN,MYOC,S100A9,SOD1
GO:0033043	regulation of organelle organization	7	0.00033	ALDOA,CAPZA2,DCN,HRG,MYOC,ROCK1,S100A10
GO:0006457	protein folding	5	0.00034	CLU,HSP90AA1,HSP90AB1,HSP90B1,PPIA
GO:0051336	regulation of hydrolase activity	9	0.00034	ACTC1,AHSG,CALM2,CAST,CAV1,ENSOCUG00000026257,HRG,S100A10,S100A9
GO:0098869	cellular oxidant detoxification	5	0.00034	GPX1,PON1,S100A9,SOD1,SOD3
GO:0006810	transport	17	0.00035	ANXA1,APOA1,CAV1,COX6A1,DBP,EIF5A,FTH1,FTL,HBB2,HBG1,HBG2,HPX,MFI2,S100A10,SLC25A4,TRF,TTR
GO:0009968	negative regulation of signal transduction	7	0.00037	CALM2,CAV1,CLU,DCN,HRG,LGALS3,MYOC
GO:0006826	iron ion transport	4	0.00043	FTH1,FTL,HPX,TRF
GO:0030036	actin cytoskeleton organization	5	0.00043	ACTC1,ANXA1,FLNB,MYH11,ROCK1
GO:0051894	positive regulation of focal adhesion assembly	4	0.00043	HRG,MYOC,ROCK1,S100A10
GO:0044093	positive regulation of molecular function	8	0.00044	ACTC1,CALM2,CAV1,CLU,S100A10,S100A9,SOD1,TXN
GO:0045785	positive regulation of cell adhesion	6	0.00049	ANXA1,CAV1,HRG,MYOC,ROCK1,S100A10
GO:0044249	cellular biosynthetic process	12	0.00060	ALDOA,EEF1B3,EF1A,EIF4G2,EIF5A,GAPD,HNRNPK,PKM,SOD1,TPI1,TXN,YBX1
GO:0042981	regulation of apoptotic process	7	0.00067	ALB,CAV1,CLU,HRG,LGALS3,S100A9,SOD1
GO:0044260	cellular macromolecule metabolic process	14	0.00067	APOA1,CAV1,DCN,EEF1B3,EF1A,EIF4G2,EIF5A,GAPD,HNRNPK,HSP90B1,PPIA,ROCK1,TXN,YBX1
GO:0043254	regulation of protein complex assembly	5	0.00071	ALDOA,CAPZA2,CLU,HRG,MMP1
GO:0048585	negative regulation of response to stimulus	8	0.00071	ANXA1,CALM2,CAV1,CLU,DCN,HRG,LGALS3,MYOC
GO:0051188	cofactor biosynthetic process	5	0.00071	ALDOA,GAPD,PKM,SOD1,TPI1
GO:0043170	macromolecule metabolic process	16	0.00078	APOA1,CAV1,DCN,EEF1B3,EF1A,EIF4G2,EIF5A,GAPD,HNRNPK,HSP90B1,LGALS3,MMP1,PPIA,ROCK1,TXN,YBX1
GO:0051270	regulation of cellular component movement	7	0.00083	ALDOA,ANXA1,CAV1,DCN,HRG,LGALS3,MYOC
GO:0010628	positive regulation of gene expression	7	0.00097	ACTB,ACTC1,CAV1,DCN,EIF5A,PCBP1,YBX1
GO:0030154	cell differentiation	9	0.00097	ACTC1,CAV1,FLNB,KRT3,LGALS3,MYH11,MYOC,NEFM,SOD1
GO:0044403	symbiont process	4	0.00097	ALB,CALM2,CAV1,PCBP1
GO:0022603	regulation of anatomical structure morphogenesis	6	0.00098	ANXA1,DCN,FN1,HRG,MYOC,S100A10
GO:0006355	regulation of transcription, DNA-templated	8	0.0011	CAV1,CLU,DCN,HBG2,HNRNPK,PCBP1,TXN,YBX1
GO:0006928	movement of cell or subcellular component	6	0.0012	ANXA1,LGALS3,MHC,MYH11,ROCK1,S100A9
GO:0022604	regulation of cell morphogenesis	4	0.0014	ANXA1,FN1,MYOC,S100A10
GO:0051093	negative regulation of developmental process	5	0.0014	AHSG,ANXA1,CAV1,DCN,HRG
GO:0051252	regulation of RNA metabolic process	8	0.0014	CAV1,CLU,DCN,HBG2,HNRNPK,PCBP1,TXN,YBX1
GO:0051345	positive regulation of hydrolase activity	5	0.0014	ACTC1,CALM2,CAV1,S100A10,S100A9
GO:0090287	regulation of cellular response to growth factor stimulus	4	0.0014	CAV1,DCN,HRG,HSP90AB1
GO:0052547	regulation of peptidase activity	6	0.0016	AHSG,CAST,CAV1,ENSOCUG00000026257,HRG,S100A9
GO:1901566	organonitrogen compound biosynthetic process	8	0.0016	ALDOA,EEF1B3,EF1A,EIF4G2,EIF5A,GAPD,PKM,TPI1
GO:0009888	tissue development	7	0.0017	ACTB,ACTC1,CAV1,KRT3,LGALS3,MYH11,SOD1
GO:1901564	organonitrogen compound metabolic process	15	0.0017	ALDOA,APOA1,DCN,EEF1B3,EF1A,EIF4G2,EIF5A,GAPD,HSP90B1,MMP1,PKM,PPIA,ROCK1,SOD1,TPI1
GO:1901576	organic substance biosynthetic process	11	0.0019	ALDOA,EEF1B3,EF1A,EIF4G2,EIF5A,GAPD,HNRNPK,PKM,TPI1,TXN,YBX1
GO:0044092	negative regulation of molecular function	7	0.0022	AHSG,ANXA1,CALM2,CAST,CAV1,ENSOCUG00000026257,HRG
GO:0006090	pyruvate metabolic process	4	0.0025	ALDOA,GAPD,PKM,TPI1
GO:0006096	glycolytic process	4	0.0025	ALDOA,GAPD,PKM,TPI1
GO:0006757	ATP generation from ADP	4	0.0025	ALDOA,GAPD,PKM,TPI1
GO:0009892	negative regulation of metabolic process	9	0.0025	AHSG,CAST,CAV1,ENSOCUG00000026257,HBG2,HRG,HSP90AB1,SOD1,YBX1
GO:0019359	nicotinamide nucleotide biosynthetic process	4	0.0025	ALDOA,GAPD,PKM,TPI1
GO:0030334	regulation of cell migration	6	0.0025	ALDOA,ANXA1,DCN,HRG,LGALS3,MYOC
GO:0042866	pyruvate biosynthetic process	4	0.0025	ALDOA,GAPD,PKM,TPI1
GO:0045087	innate immune response	5	0.0025	ANXA1,FGA,FGB,LGALS3,S100A9
GO:0009628	response to abiotic stimulus	6	0.0027	CAV1,CKM,HSP90AA1,SOD1,SOD3,TXN
GO:0010467	gene expression	8	0.0027	EEF1B3,EF1A,EIF4G2,EIF5A,HNRNPK,LGALS3,TXN,YBX1
GO:0010608	posttranscriptional regulation of gene expression	5	0.0028	CAV1,EIF4G2,EIF5A,GAPD,YBX1
GO:0031325	positive regulation of cellular metabolic process	8	0.0028	CALM2,CAV1,CLU,DCN,EIF5A,PCBP1,S100A9,SOD1
GO:0044281	small molecule metabolic process	10	0.0028	ALDOA,APOA1,DCN,ENSOCUG00000015939,GAPD,LDHB,PKM,TPI1,TTR,TXN
GO:0051173	positive regulation of nitrogen compound metabolic process	8	0.0028	CALM2,CAV1,CLU,DCN,EIF5A,PCBP1,S100A9,SOD1
GO:0051881	regulation of mitochondrial membrane potential	3	0.0028	DCN,MYOC,SOD1
GO:0090288	negative regulation of cellular response to growth factor stimulus	3	0.0028	CAV1,DCN,HRG
GO:2001244	positive regulation of intrinsic apoptotic signaling pathway	3	0.0028	CAV1,CLU,S100A9
GO:0051241	negative regulation of multicellular organismal process	6	0.0029	AHSG,ANXA1,DCN,HRG,HSP90AB1,SOD1
GO:0051716	cellular response to stimulus	14	0.0029	ALB,ANXA1,CAV1,CLU,EF1A,GPX1,HSP90B1,LGALS3,MYOC,PON1,ROCK1,S100A9,SOD1,SOD3
GO:0009166	nucleotide catabolic process	4	0.0030	ALDOA,GAPD,PKM,TPI1
GO:0034654	nucleobase-containing compound biosynthetic process	7	0.0030	ALDOA,GAPD,HNRNPK,PKM,TPI1,TXN,YBX1
GO:0060627	regulation of vesicle-mediated transport	4	0.0030	AHSG,ANXA1,CAV1,LGALS3
GO:0070887	cellular response to chemical stimulus	9	0.0030	ANXA1,CAV1,EF1A,GPX1,LGALS3,PON1,S100A9,SOD1,SOD3
GO:2001233	regulation of apoptotic signaling pathway	4	0.0030	CAV1,CLU,LGALS3,S100A9
GO:0043085	positive regulation of catalytic activity	6	0.0031	ACTC1,CALM2,CAV1,S100A10,S100A9,SOD1
GO:0044267	cellular protein metabolic process	10	0.0031	APOA1,DCN,EEF1B3,EF1A,EIF4G2,EIF5A,GAPD,HSP90B1,PPIA,ROCK1
GO:0051172	negative regulation of nitrogen compound metabolic process	8	0.0031	AHSG,CAST,CAV1,ENSOCUG00000026257,HBG2,HRG,HSP90AB1,YBX1
GO:0006952	defense response	8	0.0034	AHSG,ANXA1,FGA,FGB,FN1,HRG,LGALS3,S100A9
GO:0006754	ATP biosynthetic process	4	0.0035	ALDOA,GAPD,PKM,TPI1
GO:0043086	negative regulation of catalytic activity	6	0.0035	AHSG,ANXA1,CAST,CAV1,ENSOCUG00000026257,HRG
GO:0006414	translational elongation	3	0.0039	EEF1B3,EF1A,EIF5A
GO:0010035	response to inorganic substance	5	0.0039	CALM2,CAV1,FGB,SOD1,SOD3
GO:0031324	negative regulation of cellular metabolic process	8	0.0039	AHSG,CAST,CAV1,ENSOCUG00000026257,HBG2,HRG,HSP90AB1,YBX1
GO:0043066	negative regulation of apoptotic process	5	0.0039	ALB,CAV1,CLU,LGALS3,SOD1
GO:0043436	oxoacid metabolic process	7	0.0039	ALDOA,DCN,ENSOCUG00000015939,GAPD,LDHB,PKM,TPI1
GO:0043933	protein-containing complex subunit organization	7	0.0039	ACTC1,ALDOA,CAV1,HIST1H1E,LUM,MYH11,S100A10
GO:0051492	regulation of stress fiber assembly	3	0.0039	MYOC,ROCK1,S100A10
GO:0071621	granulocyte chemotaxis	3	0.0039	ANXA1,LGALS3,S100A9
GO:1902904	negative regulation of supramolecular fiber organization	3	0.0039	ALDOA,CAPZA2,MYOC
GO:0032270	positive regulation of cellular protein metabolic process	6	0.0040	CALM2,CAV1,CLU,EIF5A,S100A9,SOD1
GO:0051239	regulation of multicellular organismal process	9	0.0040	AHSG,ANXA1,CALM2,CAV1,DCN,HRG,HSP90AB1,SOD1,TNNT3
GO:0055114	oxidation-reduction process	10	0.0040	APOA1,COX6A1,ENSOCUG00000015939,FTH1,GAPD,GPX1,LDHB,SOD1,SOD3,TXN
GO:0009168	purine ribonucleoside monophosphate biosynthetic process	4	0.0041	ALDOA,GAPD,PKM,TPI1
GO:0046496	nicotinamide nucleotide metabolic process	4	0.0041	ALDOA,GAPD,PKM,TPI1
GO:1902532	negative regulation of intracellular signal transduction	4	0.0041	CALM2,CAV1,CLU,MYOC
GO:0032879	regulation of localization	10	0.0043	AHSG,ALDOA,ANXA1,CALM2,CAV1,DCN,HRG,LGALS3,MYOC,TXN
GO:0009056	catabolic process	7	0.0045	ALDOA,GAPD,HSP90B1,MMP1,PKM,S100A9,TPI1
GO:0010605	negative regulation of macromolecule metabolic process	8	0.0045	AHSG,CAST,CAV1,ENSOCUG00000026257,HBG2,HRG,HSP90AB1,YBX1
GO:0043065	positive regulation of apoptotic process	4	0.0049	CAV1,CLU,HRG,S100A9
GO:0044248	cellular catabolic process	6	0.0049	ALDOA,GAPD,HSP90B1,PKM,S100A9,TPI1
GO:0052548	regulation of endopeptidase activity	5	0.0049	AHSG,CAST,ENSOCUG00000026257,HRG,S100A9
GO:0061024	membrane organization	4	0.0049	CAV1,MYOC,S100A10,SOD1
GO:0002376	immune system process	8	0.0051	ANXA1,B2M,CAV1,FGA,FGB,LGALS3,S100A9,SOD1
GO:0015671	oxygen transport	3	0.0051	HBB2,HBG1,HBG2
GO:0030100	regulation of endocytosis	3	0.0051	AHSG,CAV1,LGALS3
GO:0051099	positive regulation of binding	3	0.0051	CAV1,S100A10,TXN
GO:0051494	negative regulation of cytoskeleton organization	3	0.0051	ALDOA,CAPZA2,MYOC
GO:0006518	peptide metabolic process	5	0.0054	EEF1B3,EF1A,EIF4G2,EIF5A,SOD1
GO:0006937	regulation of muscle contraction	4	0.0057	CALM2,CAV1,SOD1,TNNT3
GO:0032502	developmental process	10	0.0058	ACTB,ACTC1,CAV1,FLNB,KRT3,LGALS3,MYH11,MYOC,NEFM,SOD1
GO:0019538	protein metabolic process	11	0.0062	APOA1,DCN,EEF1B3,EF1A,EIF4G2,EIF5A,GAPD,HSP90B1,MMP1,PPIA,ROCK1
GO:0005975	carbohydrate metabolic process	6	0.0064	ALDOA,ENSOCUG00000015939,GAPD,LDHB,PKM,TPI1
GO:0009408	response to heat	3	0.0069	CKM,HSP90AA1,SOD1
GO:0009887	animal organ morphogenesis	4	0.0069	ACTB,ACTC1,CAV1,SOD1
GO:0014706	striated muscle tissue development	3	0.0069	ACTC1,CAV1,MYH11
GO:0016477	cell migration	4	0.0069	ANXA1,LGALS3,ROCK1,S100A9
GO:0045861	negative regulation of proteolysis	5	0.0069	AHSG,CAST,ENSOCUG00000026257,HRG,HSP90AB1
GO:0006139	nucleobase-containing compound metabolic process	8	0.0074	ALDOA,GAPD,HNRNPK,LGALS3,PKM,TPI1,TXN,YBX1
GO:0080134	regulation of response to stress	6	0.0076	AHSG,ANXA1,CAV1,CLU,HRG,S100A9
GO:0006357	regulation of transcription by RNA polymerase II	5	0.0078	CAV1,DCN,HBG2,HNRNPK,PCBP1
GO:0006915	apoptotic process	5	0.0078	CAV1,CLU,GAPD,ROCK1,S100A9
GO:0007155	cell adhesion	5	0.0078	AHSG,COL12A1,FN1,S100A9,TGFBI
GO:0051051	negative regulation of transport	4	0.0078	ANXA1,CALM2,CAV1,LGALS3
GO:1901360	organic cyclic compound metabolic process	9	0.0078	ALDOA,APOA1,GAPD,HNRNPK,LGALS3,PKM,TPI1,TXN,YBX1
GO:0065003	protein-containing complex assembly	6	0.0080	ACTC1,ALDOA,CAV1,HIST1H1E,MYH11,S100A10
GO:0051592	response to calcium ion	3	0.0088	CALM2,CAV1,FGB
GO:0051928	positive regulation of calcium ion transport	3	0.0088	CALM2,CAV1,LGALS3
GO:0034645	cellular macromolecule biosynthetic process	7	0.0092	EEF1B3,EF1A,EIF4G2,EIF5A,HNRNPK,TXN,YBX1
GO:0033554	cellular response to stress	5	0.0095	ALB,CAV1,HSP90B1,SOD1,SOD3
GO:0032269	negative regulation of cellular protein metabolic process	6	0.0096	AHSG,CAST,CAV1,ENSOCUG00000026257,HRG,HSP90AB1
GO:0051704	multi-organism process	6	0.0105	ALB,CALM2,CAV1,HRG,PCBP1,SOD1
GO:0031329	regulation of cellular catabolic process	4	0.0106	CLU,DCN,HSP90AB1,YBX1
GO:0042391	regulation of membrane potential	4	0.0106	CAV1,DCN,MYOC,SOD1
GO:0006942	regulation of striated muscle contraction	3	0.0110	CALM2,CAV1,TNNT3
GO:0048856	anatomical structure development	9	0.0118	ACTB,ACTC1,CAV1,KRT3,LGALS3,MYH11,MYOC,NEFM,SOD1
GO:0009167	purine ribonucleoside monophosphate metabolic process	4	0.0119	ALDOA,GAPD,PKM,TPI1
GO:0019752	carboxylic acid metabolic process	6	0.0119	ALDOA,ENSOCUG00000015939,GAPD,LDHB,PKM,TPI1
GO:0010033	response to organic substance	7	0.0125	ANXA1,CAV1,CLU,EF1A,HSP90B1,PON1,SOD1
GO:0042493	response to drug	5	0.0125	CAV1,HBB2,HBG1,HBG2,SOD1
GO:0008380	RNA splicing	3	0.0137	HNRNPK,LGALS3,YBX1
GO:0017144	drug metabolic process	5	0.0137	ALDOA,GAPD,PKM,SOD1,TPI1
GO:0045862	positive regulation of proteolysis	3	0.0137	CAV1,CLU,S100A9
GO:0048468	cell development	5	0.0137	ACTC1,MYH11,MYOC,NEFM,SOD1
GO:0061061	muscle structure development	3	0.0137	ACTC1,CAV1,MYH11
GO:0097435	supramolecular fiber organization	3	0.0137	ACTC1,LUM,MYH11
GO:0009653	anatomical structure morphogenesis	5	0.0152	ACTB,ACTC1,CAV1,MYH11,SOD1
GO:0032101	regulation of response to external stimulus	5	0.0152	AHSG,ANXA1,CAV1,HRG,S100A9
GO:0006412	translation	4	0.0153	EEF1B3,EF1A,EIF4G2,EIF5A
GO:0010951	negative regulation of endopeptidase activity	4	0.0153	AHSG,CAST,ENSOCUG00000026257,HRG
GO:0018193	peptidyl-amino acid modification	4	0.0153	APOA1,DCN,GAPD,PPIA
GO:0002548	monocyte chemotaxis	2	0.0157	ANXA1,LGALS3
GO:0006397	mRNA processing	3	0.0157	HNRNPK,LGALS3,YBX1
GO:0006955	immune response	6	0.0157	ANXA1,B2M,FGA,FGB,LGALS3,S100A9
GO:0014866	skeletal myofibril assembly	2	0.0157	ACTC1,MYH11
GO:0017015	regulation of transforming growth factor beta receptor signaling pathway	2	0.0157	CAV1,HSP90AB1
GO:0019058	viral life cycle	2	0.0157	CAV1,PCBP1
GO:0032459	regulation of protein oligomerization	2	0.0157	CLU,MMP1
GO:0045806	negative regulation of endocytosis	2	0.0157	CAV1,LGALS3
GO:0051496	positive regulation of stress fiber assembly	2	0.0157	MYOC,S100A10
GO:0051901	positive regulation of mitochondrial depolarization	2	0.0157	DCN,MYOC
GO:0090131	mesenchyme migration	2	0.0157	ACTB,ACTC1
GO:1900026	positive regulation of substrate adhesion-dependent cell spreading	2	0.0157	MYOC,S100A10
GO:1900747	negative regulation of vascular endothelial growth factor signaling pathway	2	0.0157	DCN,HRG
GO:0016310	phosphorylation	6	0.0160	ALDOA,CKM,GAPD,PKM,ROCK1,TPI1
GO:0009611	response to wounding	4	0.0161	FGA,FGB,HRG,SOD1
GO:0050865	regulation of cell activation	4	0.0161	ANXA1,CAV1,HRG,LGALS3
GO:1901135	carbohydrate derivative metabolic process	5	0.0167	ALDOA,DCN,GAPD,PKM,TPI1
GO:0042127	regulation of cell population proliferation	5	0.0184	ANXA1,CAV1,HRG,LGALS3,S100A11
GO:2000026	regulation of multicellular organismal development	5	0.0184	AHSG,ANXA1,CAV1,DCN,HRG
GO:0030855	epithelial cell differentiation	3	0.0188	KRT3,LGALS3,SOD1
GO:0031175	neuron projection development	3	0.0188	MYOC,NEFM,SOD1
GO:0032989	cellular component morphogenesis	3	0.0188	ACTC1,MYH11,SOD1
GO:0061041	regulation of wound healing	3	0.0188	ANXA1,CAV1,HRG
GO:0051050	positive regulation of transport	4	0.0204	AHSG,CALM2,CAV1,LGALS3
GO:0006091	generation of precursor metabolites and energy	5	0.0217	ALDOA,COX6A1,GAPD,PKM,TPI1
GO:0007162	negative regulation of cell adhesion	3	0.0223	ANXA1,HRG,MYOC
GO:0001765	membrane raft assembly	2	0.0224	CAV1,S100A10
GO:0007519	skeletal muscle tissue development	2	0.0224	ACTC1,CAV1
GO:0008360	regulation of cell shape	2	0.0224	ANXA1,FN1
GO:0009605	response to external stimulus	6	0.0224	ALB,ANXA1,CAV1,HRG,LGALS3,S100A9
GO:0010596	negative regulation of endothelial cell migration	2	0.0224	DCN,HRG
GO:0014068	positive regulation of phosphatidylinositol 3-kinase signaling	2	0.0224	DCN,MYOC
GO:0016525	negative regulation of angiogenesis	2	0.0224	DCN,HRG
GO:0019430	removal of superoxide radicals	2	0.0224	SOD1,SOD3
GO:0022011	myelination in peripheral nervous system	2	0.0224	MYOC,SOD1
GO:0030593	neutrophil chemotaxis	2	0.0224	LGALS3,S100A9
GO:0032501	multicellular organismal process	11	0.0224	ACTB,ACTC1,CAV1,FGA,FGB,HRG,LUM,MYH11,MYOC,NEFM,SOD1
GO:0051701	interaction with host	2	0.0224	ALB,CAV1
GO:0051817	modification of morphology or physiology of other organism involved in symbiotic interaction	2	0.0224	ALB,CALM2
GO:0090066	regulation of anatomical structure size	4	0.0224	ALDOA,CAPZA2,CAV1,SOD1
GO:0006796	phosphate-containing compound metabolic process	7	0.0231	ALDOA,CKM,GAPD,PKM,PON1,ROCK1,TPI1
GO:0031347	regulation of defense response	4	0.0232	AHSG,ANXA1,CAV1,S100A9
GO:0003012	muscle system process	3	0.0240	MYH11,MYOC,SOD1
GO:0007017	microtubule-based process	3	0.0240	GAPD,MHC,MYH11
GO:1901575	organic substance catabolic process	5	0.0252	ALDOA,GAPD,HSP90B1,PKM,TPI1
GO:0045595	regulation of cell differentiation	4	0.0256	ANXA1,CAV1,MYOC,S100A10
GO:0006979	response to oxidative stress	3	0.0282	GPX1,SOD1,SOD3
GO:0007596	blood coagulation	3	0.0282	FGA,FGB,HRG
GO:0010638	positive regulation of organelle organization	3	0.0282	DCN,MYOC,S100A10
GO:0043408	regulation of MAPK cascade	3	0.0282	CAV1,MYOC,SOD1
GO:0048646	anatomical structure formation involved in morphogenesis	3	0.0282	ACTC1,CAV1,MYH11
GO:0007009	plasma membrane organization	2	0.0284	CAV1,SOD1
GO:0007018	microtubule-based movement	2	0.0284	MHC,MYH11
GO:0010524	positive regulation of calcium ion transport into cytosol	2	0.0284	CALM2,CAV1
GO:0010952	positive regulation of peptidase activity	2	0.0284	CAV1,S100A9
GO:0030833	regulation of actin filament polymerization	2	0.0284	ALDOA,CAPZA2
GO:0031333	negative regulation of protein complex assembly	2	0.0284	CAPZA2,CLU
GO:0031399	regulation of protein modification process	5	0.0284	CALM2,CAV1,HRG,MYOC,SOD1
GO:0043244	regulation of protein complex disassembly	2	0.0284	CAPZA2,EIF5A
GO:0045104	intermediate filament cytoskeleton organization	2	0.0284	KRT3,SOD1
GO:0048731	system development	7	0.0284	ACTB,ACTC1,CAV1,MYH11,MYOC,NEFM,SOD1
GO:0048747	muscle fiber development	2	0.0284	ACTC1,MYH11
GO:0055117	regulation of cardiac muscle contraction	2	0.0284	CALM2,CAV1
GO:0050878	regulation of body fluid levels	4	0.0296	CAV1,FGA,FGB,HRG
GO:0006417	regulation of translation	3	0.0307	EIF4G2,EIF5A,GAPD
GO:0050863	regulation of T cell activation	3	0.0307	ANXA1,CAV1,LGALS3
GO:0048513	animal organ development	6	0.0319	ACTB,ACTC1,CAV1,MYH11,MYOC,SOD1
GO:0001932	regulation of protein phosphorylation	4	0.0323	CAV1,HRG,MYOC,SOD1
GO:0019220	regulation of phosphate metabolic process	5	0.0343	CALM2,CAV1,HRG,MYOC,SOD1
GO:0003008	system process	5	0.0364	CAV1,LUM,MYH11,MYOC,SOD1
GO:0015931	nucleobase-containing compound transport	2	0.0364	EIF5A,SLC25A4
GO:0030198	extracellular matrix organization	2	0.0364	LUM,MYH11
GO:0051235	maintenance of location	2	0.0364	ALB,CAV1
GO:0120032	regulation of plasma membrane bounded cell projection assembly	2	0.0364	CAV1,HRG
GO:2001236	regulation of extrinsic apoptotic signaling pathway	2	0.0364	CAV1,LGALS3
GO:2001258	negative regulation of cation channel activity	2	0.0364	CALM2,CAV1
GO:0007600	sensory perception	3	0.0393	LUM,MYOC,SOD1
GO:0034622	cellular protein-containing complex assembly	3	0.0393	ACTC1,HIST1H1E,MYH11
GO:0002684	positive regulation of immune system process	4	0.0448	ANXA1,CAV1,HRG,LGALS3
GO:0051094	positive regulation of developmental process	4	0.0448	ANXA1,DCN,MYOC,S100A10
GO:0002027	regulation of heart rate	2	0.0454	CALM2,CAV1
GO:0003015	heart process	2	0.0454	CAV1,SOD1
GO:0006940	regulation of smooth muscle contraction	2	0.0454	CAV1,SOD1
GO:0032434	regulation of proteasomal ubiquitin-dependent protein catabolic process	2	0.0454	CLU,HSP90AB1
GO:0043405	regulation of MAP kinase activity	2	0.0454	CAV1,SOD1
GO:0043903	regulation of symbiosis, encompassing mutualism through parasitism	2	0.0454	CAV1,PPIA
GO:2001234	negative regulation of apoptotic signaling pathway	2	0.0454	CLU,LGALS3
GO:0051049	regulation of transport	6	0.0471	AHSG,ANXA1,CALM2,CAV1,LGALS3,TXN
GO:0006954	inflammatory response	4	0.0472	AHSG,ANXA1,FN1,S100A9
GO:0051253	negative regulation of RNA metabolic process	3	0.0481	CAV1,HBG2,YBX1

## Sheet: Molecular function
#term ID	term description	observed gene count	false discovery rate	matching proteins in your network (labels)
GO:0005488	binding	68	1.53e-24	ACTB,ACTC1,ALB,ANXA1,APOA1,CALM2,CALU,CAPZA2,CAV1,CKM,CLU,COL1A2,DBI,DBP,DCN,EEF1B3,EF1A,EIF4G2,EIF5A,ENSOCUG00000025374,FGB,FLNB,FN1,FTH1,FTL,GAPD,GH1,H2AFV,H3.3A,HBB2,HBG1,HBG2,HIST1H1E,HNRNPK,HPX,HRG,HSP90AA1,HSP90AB1,HSP90B1,IGHM,LGALS3,MFI2,MHC,MMP1,MYH11,MYL1,MYLPF,MYOC,OGN,PCBP1,PKM,PON1,PPIA,ROCK1,S100A10,S100A11,S100A6,S100A9,SOD1,SOD3,SPARC,TGFBI,TPM2,TPM3,TRF,TTR,YBX1,YWHAQ
GO:0005515	protein binding	34	5.31e-14	ACTC1,CALM2,CAPZA2,CAV1,CLU,DBP,EF1A,FGB,FLNB,GAPD,GH1,H2AFV,H3.3A,HRG,HSP90AA1,HSP90AB1,HSP90B1,IGHM,LGALS3,MHC,MYH11,MYOC,OGN,ROCK1,S100A10,S100A11,S100A6,S100A9,SOD1,TGFBI,TPM2,TPM3,TTR,YWHAQ
GO:0043167	ion binding	40	1.97e-13	ACTB,ACTC1,ALB,ANXA1,CALM2,CALU,CKM,COL1A2,DBI,EF1A,FN1,FTH1,FTL,GH1,HBB2,HBG1,HBG2,HPX,HRG,HSP90AA1,HSP90AB1,HSP90B1,MFI2,MHC,MMP1,MYH11,MYL1,MYLPF,MYOC,PKM,PON1,ROCK1,S100A10,S100A11,S100A6,S100A9,SOD1,SOD3,SPARC,TRF
GO:0046872	metal ion binding	30	3.02e-11	ACTC1,ALB,ANXA1,CALM2,CALU,COL1A2,FTH1,FTL,GH1,HBB2,HBG1,HBG2,HPX,HRG,MFI2,MMP1,MYL1,MYLPF,MYOC,PKM,PON1,ROCK1,S100A10,S100A11,S100A6,S100A9,SOD1,SOD3,SPARC,TRF
GO:0097159	organic cyclic compound binding	29	1.31e-10	ACTB,ACTC1,ALB,CKM,DBI,DBP,EEF1B3,EF1A,EIF4G2,EIF5A,GAPD,H2AFV,H3.3A,HBB2,HBG1,HBG2,HIST1H1E,HNRNPK,HPX,HRG,HSP90AA1,HSP90AB1,HSP90B1,MHC,MYH11,PCBP1,PKM,ROCK1,YBX1
GO:1901363	heterocyclic compound binding	28	2.67e-10	ACTB,ACTC1,ALB,CKM,DBI,EEF1B3,EF1A,EIF4G2,EIF5A,GAPD,H2AFV,H3.3A,HBB2,HBG1,HBG2,HIST1H1E,HNRNPK,HPX,HRG,HSP90AA1,HSP90AB1,HSP90B1,MHC,MYH11,PCBP1,PKM,ROCK1,YBX1
GO:0008092	cytoskeletal protein binding	13	1.04e-08	ACTC1,CALM2,CAPZA2,DBP,FLNB,GAPD,MHC,MYH11,MYOC,S100A6,S100A9,TPM2,TPM3
GO:0044877	protein-containing complex binding	10	2.80e-07	DCN,EIF5A,HRG,LGALS3,MHC,MYH11,SPARC,TGFBI,TPM2,TPM3
GO:0036094	small molecule binding	19	9.34e-07	ACTB,ACTC1,ALB,CKM,DBI,DBP,EF1A,GAPD,HBB2,HBG1,HBG2,HSP90AA1,HSP90AB1,HSP90B1,MHC,MYH11,PKM,ROCK1,S100A9
GO:0005509	calcium ion binding	12	1.10e-06	ACTC1,ANXA1,CALM2,CALU,MYL1,MYLPF,PON1,S100A10,S100A11,S100A6,S100A9,SPARC
GO:0008144	drug binding	15	5.31e-06	ACTB,ACTC1,ALB,CKM,HBB2,HBG1,HBG2,HSP90AA1,HSP90AB1,HSP90B1,MHC,MYH11,PKM,PPIA,ROCK1
GO:0003676	nucleic acid binding	11	1.20e-05	ALB,EEF1B3,EF1A,EIF4G2,EIF5A,H2AFV,H3.3A,HIST1H1E,HNRNPK,PCBP1,YBX1
GO:0003779	actin binding	8	1.28e-05	ACTC1,CAPZA2,DBP,FLNB,MHC,MYH11,TPM2,TPM3
GO:0043168	anion binding	17	1.90e-05	ACTB,ACTC1,ALB,ANXA1,CKM,DBI,EF1A,FN1,HRG,HSP90AA1,HSP90AB1,HSP90B1,MHC,MYH11,PKM,ROCK1,S100A9
GO:0097367	carbohydrate derivative binding	15	1.90e-05	ACTB,ACTC1,CKM,DBI,DCN,EF1A,FN1,HRG,HSP90AA1,HSP90AB1,HSP90B1,MHC,MYH11,PKM,ROCK1
GO:0046983	protein dimerization activity	9	2.42e-05	CAV1,H2AFV,H3.3A,HSP90AB1,MYH11,S100A10,S100A6,TPM2,TPM3
GO:0046982	protein heterodimerization activity	6	8.57e-05	CAV1,H2AFV,H3.3A,MYH11,TPM2,TPM3
GO:0016209	antioxidant activity	5	0.00017	GPX1,PON1,S100A9,SOD1,SOD3
GO:0003677	DNA binding	7	0.00019	ALB,H2AFV,H3.3A,HIST1H1E,HNRNPK,PCBP1,YBX1
GO:0032555	purine ribonucleotide binding	12	0.00019	ACTB,ACTC1,CKM,DBI,EF1A,HSP90AA1,HSP90AB1,HSP90B1,MHC,MYH11,PKM,ROCK1
GO:0000166	nucleotide binding	13	0.00023	ACTB,ACTC1,CKM,DBI,EF1A,GAPD,HSP90AA1,HSP90AB1,HSP90B1,MHC,MYH11,PKM,ROCK1
GO:0003723	RNA binding	7	0.00032	EEF1B3,EF1A,EIF4G2,EIF5A,HNRNPK,PCBP1,YBX1
GO:0032559	adenyl ribonucleotide binding	11	0.00032	ACTB,ACTC1,CKM,DBI,HSP90AA1,HSP90AB1,HSP90B1,MHC,MYH11,PKM,ROCK1
GO:0005102	signaling receptor binding	10	0.00033	CAV1,GH1,HRG,IGHM,LGALS3,MYOC,OGN,S100A9,TGFBI,TTR
GO:0035639	purine ribonucleoside triphosphate binding	11	0.00034	ACTB,ACTC1,CKM,EF1A,HSP90AA1,HSP90AB1,HSP90B1,MHC,MYH11,PKM,ROCK1
GO:0005198	structural molecule activity	6	0.00045	ACTB,CAV1,COL1A2,KRT3,MYH11,NEFM
GO:0003824	catalytic activity	21	0.00047	ALDOA,CKM,COX6A1,EF1A,ENSOCUG00000015939,FTH1,GAPD,GPX1,HSP90AA1,LDHB,MHC,MMP1,MYH11,PKM,PON1,PPIA,ROCK1,SOD1,SOD3,TPI1,TXN
GO:0005524	ATP binding	10	0.00074	ACTB,ACTC1,CKM,HSP90AA1,HSP90AB1,HSP90B1,MHC,MYH11,PKM,ROCK1
GO:0051015	actin filament binding	4	0.00094	MHC,MYH11,TPM2,TPM3
GO:0019899	enzyme binding	7	0.0011	CALM2,CAV1,CLU,EF1A,MYOC,ROCK1,SOD1
GO:0019901	protein kinase binding	4	0.0013	CALM2,CAV1,EF1A,MYOC
GO:0098772	molecular function regulator	11	0.0016	AHSG,ANXA1,CALM2,CAST,CAV1,ENSOCUG00000026257,GH1,HRG,LGALS3,OGN,TTR
GO:0008017	microtubule binding	4	0.0017	GAPD,MHC,MYH11,S100A9
GO:0008199	ferric iron binding	3	0.0020	FTH1,FTL,TRF
GO:0048037	cofactor binding	8	0.0023	ALB,DBI,GAPD,HBB2,HBG1,HBG2,HPX,HRG
GO:0061134	peptidase regulator activity	5	0.0024	AHSG,CAST,CAV1,ENSOCUG00000026257,HRG
GO:0030234	enzyme regulator activity	7	0.0025	AHSG,ANXA1,CALM2,CAST,CAV1,ENSOCUG00000026257,HRG
GO:0003746	translation elongation factor activity	3	0.0032	EEF1B3,EF1A,EIF5A
GO:0016491	oxidoreductase activity	9	0.0032	COX6A1,ENSOCUG00000015939,FTH1,GAPD,GPX1,LDHB,SOD1,SOD3,TXN
GO:0017022	myosin binding	3	0.0032	ACTC1,MYH11,MYOC
GO:0044325	ion channel binding	3	0.0032	CALM2,CAV1,S100A10
GO:0050840	extracellular matrix binding	3	0.0032	DCN,LGALS3,TGFBI
GO:0051082	unfolded protein binding	3	0.0032	HSP90AA1,HSP90AB1,HSP90B1
GO:0005344	oxygen carrier activity	3	0.0043	HBB2,HBG1,HBG2
GO:0019825	oxygen binding	3	0.0043	HBB2,HBG1,HBG2
GO:0004857	enzyme inhibitor activity	5	0.0052	AHSG,ANXA1,CAST,ENSOCUG00000026257,HRG
GO:0008289	lipid binding	6	0.0053	ALB,ANXA1,APOA1,DBI,DBP,S100A9
GO:0005518	collagen binding	3	0.0058	DCN,SPARC,TGFBI
GO:0042802	identical protein binding	6	0.0058	ACTC1,CAV1,S100A10,S100A6,TPM2,TPM3
GO:0048306	calcium-dependent protein binding	3	0.0058	ACTC1,S100A11,S100A6
GO:0008135	translation factor activity, RNA binding	4	0.0080	EEF1B3,EF1A,EIF4G2,EIF5A
GO:0046914	transition metal ion binding	8	0.0081	FTH1,FTL,HRG,MMP1,S100A6,S100A9,SOD1,TRF
GO:0004866	endopeptidase inhibitor activity	4	0.0093	AHSG,CAST,ENSOCUG00000026257,HRG
GO:0004869	cysteine-type endopeptidase inhibitor activity	3	0.0095	AHSG,CAST,HRG
GO:0019904	protein domain specific binding	3	0.0095	ACTC1,CALM2,YWHAQ
GO:0004459	L-lactate dehydrogenase activity	2	0.0141	ENSOCUG00000015939,LDHB
GO:0004784	superoxide dismutase activity	2	0.0141	SOD1,SOD3
GO:0005523	tropomyosin binding	2	0.0141	ACTC1,S100A6
GO:0019865	immunoglobulin binding	2	0.0141	HRG,LGALS3
GO:0031432	titin binding	2	0.0141	ACTC1,CALM2
GO:0047485	protein N-terminus binding	2	0.0141	CALM2,S100A6
GO:0020037	heme binding	5	0.0161	HBB2,HBG1,HBG2,HPX,HRG
GO:0042803	protein homodimerization activity	4	0.0161	S100A10,S100A6,TPM2,TPM3
GO:0003777	microtubule motor activity	2	0.0197	MHC,MYH11
GO:0017048	Rho GTPase binding	2	0.0197	CAV1,ROCK1
GO:0031013	troponin I binding	2	0.0197	ACTC1,TPM3
GO:1901681	sulfur compound binding	3	0.0197	DBI,FN1,HRG
GO:0033218	amide binding	3	0.0221	APOA1,DBI,PPIA
GO:0008270	zinc ion binding	5	0.0231	HRG,MMP1,S100A6,S100A9,SOD1
GO:0008200	ion channel inhibitor activity	2	0.0267	CALM2,CAV1
GO:0051087	chaperone binding	2	0.0267	FGB,SOD1
GO:1901567	fatty acid derivative binding	2	0.0267	DBI,S100A9
GO:0005539	glycosaminoglycan binding	3	0.0286	DCN,FN1,HRG
GO:0017111	nucleoside-triphosphatase activity	4	0.0302	EF1A,HSP90AA1,MHC,MYH11
GO:0005504	fatty acid binding	2	0.0329	ALB,S100A9

## Sheet: Cellular component
#term ID	term description	observed gene count	false discovery rate	matching proteins in your network (labels)
GO:0005576	extracellular region	40	5.66e-19	AHSG,ALB,ANXA1,APOA1,B2M,BGN,CALU,CKM,CLU,COL12A1,COL1A2,DBP,DCN,ENSOCUG00000026257,FGA,FGB,FMOD,FN1,GH1,HPX,HRG,HSP90AB1,IGHM,LGALS3,LUM,MFI2,MMP1,MYOC,OGN,PON1,PPIA,S100A9,SOD1,SOD3,SPARC,TGFBI,TRF,TTR,TXN,YBX1
GO:0044424	intracellular part	56	1.39e-18	ACTB,ACTC1,ALDOA,ANXA1,CALM2,CALU,CAPZA2,CAV1,CLU,COX6A1,DBI,EEF1B3,EF1A,EIF4G2,EIF5A,ENSOCUG00000015939,FGB,FLNB,FTL,GAPD,GPX1,H2AFV,H3.3A,HBB2,HBG1,HBG2,HIST1H1E,HNRNPK,HSP90AA1,HSP90AB1,HSP90B1,KRT3,LDHB,LGALS3,MHC,MYH11,MYL1,MYLPF,MYOC,NEFM,PCBP1,PKM,PPIA,ROCK1,RPS27A,S100A11,S100A6,S100A9,SLC25A4,SOD1,TNNT3,TPM2,TPM3,TXN,YBX1,YWHAQ
GO:0005623	cell	63	3.21e-18	ACTB,ACTC1,ALDOA,ANXA1,B2M,CALM2,CALU,CAPZA2,CAV1,CLU,COX6A1,DBI,EEF1B3,EF1A,EIF4G2,EIF5A,ENSOCUG00000015939,FGB,FLNB,FTH1,FTL,GAPD,GPX1,H2AFV,H3.3A,HBB2,HBG1,HBG2,HIST1H1E,HNRNPK,HPX,HSP90AA1,HSP90AB1,HSP90B1,IGHM,KRT3,LDHB,LGALS3,MFI2,MHC,MYH11,MYL1,MYLPF,MYOC,NEFM,PCBP1,PKM,PPIA,ROCK1,RPS27A,S100A10,S100A11,S100A6,S100A9,SLC25A4,SOD1,TNNT3,TPM2,TPM3,TRF,TXN,YBX1,YWHAQ
GO:0044464	cell part	60	1.33e-16	ACTB,ACTC1,ALDOA,ANXA1,B2M,CALM2,CALU,CAPZA2,CAV1,CLU,COX6A1,DBI,EEF1B3,EF1A,EIF4G2,EIF5A,ENSOCUG00000015939,FGB,FLNB,FTL,GAPD,GPX1,H2AFV,H3.3A,HBB2,HBG1,HBG2,HIST1H1E,HNRNPK,HSP90AA1,HSP90AB1,HSP90B1,IGHM,KRT3,LDHB,LGALS3,MFI2,MHC,MYH11,MYL1,MYLPF,MYOC,NEFM,PCBP1,PKM,PPIA,ROCK1,RPS27A,S100A10,S100A11,S100A6,S100A9,SLC25A4,SOD1,TNNT3,TPM2,TPM3,TXN,YBX1,YWHAQ
GO:0043229	intracellular organelle	46	2.70e-16	ACTB,ACTC1,ALDOA,ANXA1,CALM2,CALU,CAPZA2,CAV1,CLU,COX6A1,DBI,EF1A,EIF5A,FGB,FLNB,GAPD,H2AFV,H3.3A,HIST1H1E,HNRNPK,HSP90AA1,HSP90AB1,HSP90B1,KRT3,LGALS3,MHC,MYH11,MYL1,MYLPF,MYOC,NEFM,PCBP1,PKM,PPIA,ROCK1,RPS27A,S100A11,S100A6,S100A9,SLC25A4,SOD1,TNNT3,TPM2,TPM3,TXN,YBX1
GO:0005737	cytoplasm	49	5.06e-16	ACTB,ACTC1,ALDOA,ANXA1,CALM2,CALU,CAPZA2,CAV1,CLU,COX6A1,DBI,EEF1B3,EF1A,EIF4G2,EIF5A,ENSOCUG00000015939,FGB,FLNB,GAPD,GPX1,HBB2,HBG1,HBG2,HNRNPK,HSP90AA1,HSP90AB1,HSP90B1,LDHB,LGALS3,MHC,MYH11,MYOC,NEFM,PCBP1,PKM,PPIA,ROCK1,RPS27A,S100A11,S100A6,S100A9,SLC25A4,SOD1,TNNT3,TPM2,TPM3,TXN,YBX1,YWHAQ
GO:0032991	protein-containing complex	34	5.06e-16	ACTC1,ALB,APOA1,B2M,CALM2,CAPZA2,CAV1,CLU,COL12A1,COL1A2,COX6A1,EEF1B3,EIF4G2,EIF5A,FTL,GAPD,H2AFV,H3.3A,HBB2,HBG1,HBG2,HIST1H1E,HNRNPK,HSP90AB1,LGALS3,MHC,MYH11,MYL1,MYLPF,PCBP1,PON1,SOD1,TNNT3,YBX1
GO:0043232	intracellular non-membrane-bounded organelle	25	2.95e-14	ACTB,ACTC1,ALDOA,CALM2,CAPZA2,EF1A,FLNB,GAPD,H2AFV,H3.3A,HIST1H1E,HNRNPK,KRT3,MHC,MYH11,MYL1,MYLPF,NEFM,PCBP1,ROCK1,S100A9,TNNT3,TPM2,TPM3,YBX1
GO:0044444	cytoplasmic part	37	4.02e-13	ACTC1,ALDOA,ANXA1,CALM2,CALU,CAPZA2,CAV1,CLU,COX6A1,DBI,EEF1B3,EF1A,EIF4G2,EIF5A,FGB,FLNB,GAPD,GPX1,HBB2,HBG1,HBG2,HSP90AA1,HSP90AB1,HSP90B1,LGALS3,MHC,MYH11,MYOC,NEFM,PCBP1,PPIA,ROCK1,S100A6,SLC25A4,SOD1,TNNT3,YBX1
GO:0005856	cytoskeleton	19	6.33e-12	ACTB,ACTC1,CALM2,CAPZA2,EF1A,FLNB,GAPD,HNRNPK,KRT3,MHC,MYH11,MYL1,MYLPF,NEFM,ROCK1,S100A9,TNNT3,TPM2,TPM3
GO:0044422	organelle part	31	1.67e-11	ACTC1,ALDOA,ANXA1,CALM2,CALU,CAPZA2,CAV1,CLU,COX6A1,EF1A,EIF5A,H2AFV,H3.3A,HIST1H1E,HNRNPK,HSP90B1,KRT3,LGALS3,MHC,MYH11,MYL1,MYLPF,MYOC,NEFM,PCBP1,ROCK1,S100A6,SLC25A4,TNNT3,TPM3,YBX1
GO:0044446	intracellular organelle part	30	4.57e-11	ACTC1,ANXA1,CALM2,CALU,CAPZA2,CAV1,CLU,COX6A1,EF1A,EIF5A,H2AFV,H3.3A,HIST1H1E,HNRNPK,HSP90B1,KRT3,LGALS3,MHC,MYH11,MYL1,MYLPF,MYOC,NEFM,PCBP1,ROCK1,S100A6,SLC25A4,TNNT3,TPM3,YBX1
GO:0044421	extracellular region part	20	7.30e-10	AHSG,ALB,ANXA1,APOA1,CKM,CLU,DBP,ENSOCUG00000026257,FMOD,GH1,IGHM,LUM,MFI2,MMP1,MYOC,PON1,SOD1,SOD3,SPARC,TRF
GO:0005634	nucleus	21	2.93e-09	ANXA1,CLU,EF1A,EIF5A,GAPD,H2AFV,H3.3A,HIST1H1E,HNRNPK,HSP90AA1,HSP90AB1,LGALS3,PCBP1,PKM,PPIA,RPS27A,S100A11,S100A6,SOD1,TXN,YBX1
GO:0015629	actin cytoskeleton	11	3.73e-09	ACTC1,CAPZA2,EF1A,HNRNPK,MHC,MYH11,MYL1,MYLPF,TNNT3,TPM2,TPM3
GO:0044430	cytoskeletal part	14	5.50e-09	ACTC1,CALM2,CAPZA2,EF1A,HNRNPK,KRT3,MHC,MYH11,MYL1,MYLPF,NEFM,ROCK1,TNNT3,TPM3
GO:0043227	membrane-bounded organelle	31	6.35e-09	ANXA1,CALU,CAV1,CLU,COX6A1,DBI,EF1A,EIF5A,FGB,GAPD,H2AFV,H3.3A,HIST1H1E,HNRNPK,HSP90AA1,HSP90AB1,HSP90B1,LGALS3,MYH11,MYOC,PCBP1,PKM,PPIA,ROCK1,RPS27A,S100A11,S100A6,SLC25A4,SOD1,TXN,YBX1
GO:0043231	intracellular membrane-bounded organelle	29	1.37e-08	ANXA1,CALU,CAV1,CLU,COX6A1,DBI,EF1A,EIF5A,GAPD,H2AFV,H3.3A,HIST1H1E,HNRNPK,HSP90AA1,HSP90AB1,HSP90B1,LGALS3,MYOC,PCBP1,PKM,PPIA,ROCK1,RPS27A,S100A11,S100A6,SLC25A4,SOD1,TXN,YBX1
GO:0005615	extracellular space	17	2.10e-08	AHSG,ALB,ANXA1,APOA1,CKM,CLU,DBP,ENSOCUG00000026257,GH1,IGHM,MFI2,MYOC,PON1,SOD1,SOD3,SPARC,TRF
GO:0005829	cytosol	11	6.68e-06	CLU,EF1A,GAPD,GPX1,HBB2,HBG1,HBG2,PCBP1,PPIA,S100A6,SOD1
GO:0031410	cytoplasmic vesicle	11	7.55e-06	ANXA1,CALU,CAV1,CLU,FGB,HSP90AA1,HSP90AB1,HSP90B1,MYH11,MYOC,SOD1
GO:0099512	supramolecular fiber	9	1.83e-05	ACTC1,ALDOA,CALM2,KRT3,MHC,MYH11,NEFM,TNNT3,TPM3
GO:0031012	extracellular matrix	7	4.72e-05	FMOD,LUM,MMP1,MYOC,SOD1,SOD3,SPARC
GO:0042995	cell projection	10	4.72e-05	ACTB,ACTC1,ANXA1,CAV1,EF1A,HNRNPK,MYOC,ROCK1,S100A6,SOD1
GO:0120025	plasma membrane bounded cell projection	9	0.00018	ACTB,ACTC1,ANXA1,CAV1,EF1A,MYOC,ROCK1,S100A6,SOD1
GO:0030016	myofibril	6	0.00020	ACTC1,ALDOA,CALM2,MHC,MYH11,TNNT3
GO:0044449	contractile fiber part	5	0.00020	ACTC1,ALDOA,CALM2,MYH11,TNNT3
GO:0099568	cytoplasmic region	5	0.00020	CAPZA2,CAV1,EF1A,FLNB,SOD1
GO:0031252	cell leading edge	5	0.00027	ACTB,ACTC1,EF1A,ROCK1,S100A6
GO:0042470	melanosome	5	0.00036	CALU,HSP90AA1,HSP90AB1,HSP90B1,MYH11
GO:0016459	myosin complex	4	0.00079	MHC,MYH11,MYL1,MYLPF
GO:0005938	cell cortex	4	0.0011	CAPZA2,CAV1,EF1A,FLNB
GO:0044428	nuclear part	8	0.0011	EF1A,EIF5A,HIST1H1E,HNRNPK,LGALS3,PCBP1,S100A6,YBX1
GO:0030017	sarcomere	4	0.0015	ACTC1,ALDOA,CALM2,TNNT3
GO:0005833	hemoglobin complex	3	0.0018	HBB2,HBG1,HBG2
GO:0031967	organelle envelope	7	0.0018	CLU,COX6A1,EIF5A,LGALS3,MYOC,S100A6,SLC25A4
GO:0062023	collagen-containing extracellular matrix	4	0.0019	FMOD,LUM,SOD3,SPARC
GO:0099513	polymeric cytoskeletal fiber	5	0.0021	ACTC1,CALM2,KRT3,NEFM,TPM3
GO:0071944	cell periphery	16	0.0026	ANXA1,B2M,CAPZA2,CAV1,EF1A,FGB,FLNB,HSP90AA1,HSP90AB1,IGHM,LGALS3,MFI2,ROCK1,S100A10,S100A6,S100A9
GO:0000786	nucleosome	3	0.0028	H2AFV,H3.3A,HIST1H1E
GO:0016020	membrane	22	0.0028	ANXA1,B2M,CALM2,CALU,CAPZA2,CAV1,CLU,COX6A1,EF1A,EIF5A,FGB,HSP90AA1,HSP90AB1,IGHM,LGALS3,MFI2,MYOC,ROCK1,S100A10,S100A6,S100A9,SLC25A4
GO:0070013	intracellular organelle lumen	7	0.0028	CALU,EF1A,HIST1H1E,HNRNPK,HSP90B1,MYOC,PCBP1
GO:0001726	ruffle	3	0.0038	EF1A,ROCK1,S100A6
GO:0030141	secretory granule	3	0.0038	CAV1,CLU,FGB
GO:0019897	extrinsic component of plasma membrane	3	0.0054	ANXA1,S100A10,S100A6
GO:0012505	endomembrane system	11	0.0064	ANXA1,CALU,CAV1,CLU,DBI,EIF5A,FGB,HSP90B1,MYOC,ROCK1,S100A6
GO:0030027	lamellipodium	3	0.0072	ACTB,ACTC1,ROCK1
GO:1990904	ribonucleoprotein complex	4	0.0073	HNRNPK,LGALS3,PCBP1,YBX1
GO:0005794	Golgi apparatus	5	0.0085	CALU,CAV1,DBI,MYOC,ROCK1
GO:0034364	high-density lipoprotein particle	3	0.0091	APOA1,CLU,PON1
GO:0031966	mitochondrial membrane	5	0.0094	CLU,COX6A1,LGALS3,MYOC,SLC25A4
GO:0005886	plasma membrane	14	0.0111	ANXA1,B2M,CAV1,EF1A,FGB,HSP90AA1,HSP90AB1,IGHM,LGALS3,MFI2,ROCK1,S100A10,S100A6,S100A9
GO:0031090	organelle membrane	10	0.0121	ANXA1,CALU,CAV1,CLU,COX6A1,EIF5A,LGALS3,MYOC,ROCK1,SLC25A4
GO:0044297	cell body	3	0.0137	ACTB,ACTC1,SOD1
GO:0005739	mitochondrion	6	0.0141	CLU,COX6A1,LGALS3,MYOC,SLC25A4,SOD1
GO:0005743	mitochondrial inner membrane	4	0.0141	COX6A1,LGALS3,MYOC,SLC25A4
GO:0005929	cilium	3	0.0160	ANXA1,CAV1,MYOC
GO:0005884	actin filament	2	0.0194	ACTC1,TPM3
GO:0030863	cortical cytoskeleton	2	0.0194	CAPZA2,EF1A
GO:0098552	side of membrane	3	0.0194	ANXA1,FGB,S100A6
GO:0005865	striated muscle thin filament	2	0.0259	ACTC1,TNNT3
GO:0030175	filopodium	2	0.0259	ACTB,ACTC1
GO:0032982	myosin filament	2	0.0259	MHC,MYH11
GO:0070062	extracellular exosome	2	0.0259	ANXA1,MYOC
GO:0005681	spliceosomal complex	2	0.0330	HNRNPK,LGALS3
GO:0044459	plasma membrane part	8	0.0357	ANXA1,B2M,CAV1,EF1A,FGB,LGALS3,S100A10,S100A6
GO:0005581	collagen trimer	2	0.0424	COL12A1,COL1A2
GO:0005783	endoplasmic reticulum	7	0.0432	CALU,CAV1,CLU,DBI,EIF5A,HSP90B1,MYOC
GO:0031981	nuclear lumen	4	0.0446	EF1A,HIST1H1E,HNRNPK,PCBP1
GO:0098805	whole membrane	4	0.0446	ANXA1,CAV1,MYOC,S100A10
